# Supplementary material for: Indocyanine green excitation-emission matrix characterization: excitation-dependent emission shifts and application-specific spectra
Source: bioRxiv. 2025 Nov 10:2025.08.12.667954. Originally published 2025 Aug 13. Preprint. [Version 2] doi: 10.1101/2025.08.12.667954 (PMC12363896; doi:10.1101/2025.08.12.667954)
Supplement: Supplement 2 [file media-2.xlsx]

## Sheet: DMSO
DMSO	Emission (nm)
Excitation (nm)	599.561	600.026	600.492	600.958	601.423	601.888	602.353	602.818	603.283	603.748	604.213	604.678	605.142	605.607	606.071	606.536	607	607.464	607.928	608.392	608.856	609.319	609.783	610.247	610.71	611.173	611.636	612.1	612.563	613.025	613.488	613.951	614.414	614.876	615.339	615.801	616.263	616.725	617.187	617.649	618.111	618.573	619.035	619.496	619.958	620.419	620.88	621.341	621.802
650	-2.18824	-2.01746	-1.85063	-1.6881	-1.53023	-1.37665	-1.22737	-1.08239	-0.941702	-0.80531	-0.673215	-0.545416	-0.422174	-0.302958	-0.188281	-0.0776488	0.0284634	0.130298	0.227854	0.321133	0.410134	0.494679	0.575134	0.651311	0.723059	0.790548	0.853778	0.912871	0.967573	1.01791	1.0641	1.10604	1.14371	1.17706	1.20622	1.23108	1.25169	1.26806	1.2802	1.28809	1.05696	1.13662	0.878598	0.599834	1.01811	0.672905	1.3685	1.54135	1.20746
651	-0.651169	-0.833571	-1.01121	-1.18368	-1.35064	-1.51246	-1.66914	-1.82068	-1.96708	-2.10834	-2.24446	-2.37544	-2.50101	-2.62172	-2.73705	-2.84749	-2.95257	-3.05253	-3.14737	-3.2371	-3.3217	-3.40103	-3.47541	-3.54468	-3.60869	-3.66761	-3.72143	-3.77026	-3.81387	-3.85232	-3.88576	-3.9141	-3.93735	-3.95546	-3.96853	-3.97649	-3.97937	-3.97718	-3.96991	-3.95758	-3.79877	-3.80826	-3.56142	-3.33608	-2.79691	-3.5658	-3.95365	-3.56919	-3.31574
652	-1.0461	-1.02154	-0.996903	-0.972242	-0.947612	-0.922959	-0.898283	-0.873584	-0.848863	-0.82412	-0.799354	-0.774565	-0.749807	-0.724974	-0.700171	-0.675292	-0.650444	-0.625574	-0.600681	-0.575766	-0.550828	-0.525922	-0.500939	-0.475934	-0.45096	-0.425964	-0.400946	-0.375851	-0.350788	-0.325756	-0.300648	-0.275518	-0.250365	-0.225245	-0.200047	-0.174882	-0.149695	-0.124485	-0.0992526	-0.0739982	-0.194987	0.306862	0.210475	0.522086	0.568444	0.325803	0.144392	-0.085939	0.237766
653	-0.896138	-0.86019	-0.825811	-0.793079	-0.76206	-0.732681	-0.704942	-0.678843	-0.654385	-0.631567	-0.61039	-0.590853	-0.572993	-0.556733	-0.542143	-0.52916	-0.51784	-0.508153	-0.5001	-0.49368	-0.488893	-0.485745	-0.484221	-0.484331	-0.486068	-0.489432	-0.494422	-0.501054	-0.5093	-0.519149	-0.530644	-0.543765	-0.558513	-0.574849	-0.592846	-0.612425	-0.633622	-0.656439	-0.680876	-0.706931	-0.494975	-0.684453	-0.935628	-0.714468	-0.469347	-0.624396	-0.520556	-0.606228	-0.828401
654	1.22455	0.945693	0.674291	0.410951	0.156212	-0.0905	-0.329184	-0.559842	-0.782472	-0.997074	-1.20365	-1.4022	-1.59232	-1.77483	-1.94894	-2.11542	-2.27353	-2.42365	-2.56578	-2.69991	-2.82606	-2.94396	-3.05413	-3.15632	-3.25031	-3.33635	-3.41442	-3.48468	-3.54683	-3.6009	-3.64715	-3.68543	-3.71576	-3.73809	-3.75251	-3.75898	-3.75752	-3.74813	-3.73082	-3.70559	-3.6545	-3.5901	-3.8741	-3.4825	-2.88477	-3.90707	-3.33606	-2.91822	-2.54944
655	-3.43392	-3.39652	-3.35891	-3.32117	-3.28339	-3.24548	-3.20744	-3.16926	-3.13097	-3.09254	-3.05398	-3.01529	-2.97656	-2.93762	-2.89863	-2.85943	-2.82019	-2.78081	-2.74131	-2.70168	-2.66192	-2.62212	-2.58211	-2.54197	-2.50178	-2.46147	-2.42103	-2.38038	-2.33968	-2.29895	-2.258	-2.21692	-2.17572	-2.13447	-2.09301	-2.05151	-2.00989	-1.96814	-1.92626	-1.88425	-2.24336	-2.128	-2.4281	-2.22413	-1.72118	-2.1299	-1.8713	-2.07929	-2.00052
656	-2.00438	-1.99303	-1.98141	-1.96954	-1.95744	-1.9451	-1.93251	-1.91967	-1.90658	-1.89324	-1.87965	-1.86581	-1.85176	-1.83742	-1.82287	-1.80804	-1.79299	-1.77769	-1.76215	-1.74635	-1.73031	-1.71406	-1.69752	-1.68074	-1.66375	-1.6465	-1.62902	-1.61124	-1.59326	-1.57507	-1.55659	-1.53787	-1.5189	-1.49973	-1.48026	-1.4606	-1.44068	-1.42053	-1.40012	-1.37947	-1.64473	-1.3043	-1.96576	-1.80803	-1.20536	-2.04675	-1.65307	-1.77082	-1.83619
657	0.266279	0.222278	0.178387	0.134701	0.0913123	0.0481276	0.00514664	-0.0376304	-0.0802037	-0.122573	-0.164739	-0.2067	-0.248369	-0.289923	-0.331185	-0.372332	-0.413188	-0.453841	-0.49429	-0.534537	-0.574581	-0.614336	-0.653974	-0.69341	-0.732558	-0.771504	-0.810248	-0.848872	-0.887212	-0.925267	-0.963202	-1.00094	-1.03847	-1.07572	-1.11284	-1.14969	-1.18633	-1.22278	-1.25902	-1.29506	-1.5297	-1.20835	-2.02941	-1.77627	-1.4205	-2.17757	-2.55424	-2.90278	-3.1881
658	-2.77256	-2.72612	-2.68125	-2.63804	-2.59658	-2.55678	-2.51863	-2.48214	-2.4473	-2.41412	-2.3826	-2.35273	-2.32458	-2.29802	-2.27318	-2.24993	-2.22838	-2.20848	-2.19023	-2.17363	-2.15868	-2.1454	-2.13375	-2.12374	-2.1154	-2.1087	-2.10364	-2.10021	-2.09844	-2.09831	-2.09982	-2.10297	-2.10777	-2.11419	-2.12226	-2.13196	-2.14328	-2.15625	-2.17084	-2.18708	-2.59056	-2.58426	-2.71641	-2.45723	-2.18966	-2.79979	-2.70095	-2.75362	-2.64018
659	-3.72482	-3.46241	-3.20693	-2.95896	-2.719	-2.48652	-2.2615	-2.04396	-1.83389	-1.63129	-1.43616	-1.24851	-1.06871	-0.89598	-0.731073	-0.573275	-0.423264	-0.280693	-0.145562	-0.0178712	0.10238	0.214956	0.320343	0.41829	0.50861	0.591522	0.667027	0.735262	0.795934	0.849092	0.894964	0.933429	0.964486	0.988091	1.00435	1.01319	1.01465	1.00873	0.995443	0.974777	0.413087	0.664703	0.602725	0.592105	0.835319	0.250873	0.332545	0.292263	0.360342
660	-5.77149	-5.5956	-5.42269	-5.25311	-5.08724	-4.9247	-4.76548	-4.6096	-4.45705	-4.30784	-4.16195	-4.0194	-3.88047	-3.74457	-3.61228	-3.48303	-3.35739	-3.23506	-3.11605	-3.00035	-2.88797	-2.77914	-2.67339	-2.57095	-2.47205	-2.37644	-2.28414	-2.19495	-2.10926	-2.02704	-1.94795	-1.87216	-1.79967	-1.73064	-1.66475	-1.60229	-1.54312	-1.48725	-1.43466	-1.38536	-1.68429	-0.98021	-1.19456	-1.08602	-0.661542	-1.29527	-1.38271	-1.58386	-1.91719
661	-4.37364	-4.26415	-4.1583	-4.05635	-3.9585	-3.86453	-3.77443	-3.6882	-3.60586	-3.52738	-3.45279	-3.38207	-3.31537	-3.25239	-3.19341	-3.13818	-3.08693	-3.03954	-2.99601	-2.95634	-2.92052	-2.88863	-2.86053	-2.83629	-2.81594	-2.79944	-2.78679	-2.77795	-2.77299	-2.77187	-2.77458	-2.78113	-2.79153	-2.80574	-2.82381	-2.84568	-2.87137	-2.90089	-2.93423	-2.9714	-3.42656	-3.26616	-4.01041	-4.43237	-3.66572	-4.03484	-4.30954	-3.96978	-3.97321
662	-2.39018	-2.56487	-2.73262	-2.89304	-3.04581	-3.19129	-3.32946	-3.46034	-3.58392	-3.7002	-3.80918	-3.91087	-4.00506	-4.09217	-4.17182	-4.24434	-4.30944	-4.36727	-4.41783	-4.46113	-4.49716	-4.52587	-4.54739	-4.56164	-4.56861	-4.56835	-4.56085	-4.54608	-4.5241	-4.49495	-4.45852	-4.41485	-4.36394	-4.30593	-4.24057	-4.16814	-4.0885	-4.00166	-3.90762	-3.80637	-4.01246	-3.34768	-3.04896	-2.58165	-1.99356	-2.36112	-2.25453	-2.09308	-1.65366
663	-6.49175	-6.21125	-5.93742	-5.67087	-5.41216	-5.16069	-4.91648	-4.67952	-4.44982	-4.22737	-4.01217	-3.80422	-3.60395	-3.41049	-3.22467	-3.0457	-2.87435	-2.71021	-2.5533	-2.40361	-2.26114	-2.12617	-1.99813	-1.87731	-1.76394	-1.65777	-1.55879	-1.4668	-1.38222	-1.30498	-1.23476	-1.17172	-1.11588	-1.06733	-1.02585	-0.99163	-0.964569	-0.944667	-0.931924	-0.92634	-1.22731	-1.1533	-1.32482	-1.12605	-1.02761	-1.40327	-2.28298	-2.16486	-1.77755
664	-12.1035	-11.6025	-11.1098	-10.6266	-10.1537	-9.6903	-9.23623	-8.79154	-8.35623	-7.93029	-7.51374	-7.10657	-6.70962	-6.32118	-5.94293	-5.57324	-5.21369	-4.86348	-4.5226	-4.19107	-3.86888	-3.55669	-3.25315	-2.95895	-2.6747	-2.39974	-2.13409	-1.87719	-1.63015	-1.39292	-1.16446	-0.945296	-0.735434	-0.535295	-0.344011	-0.16241	0.00993304	0.173017	0.326842	0.471408	0.134245	0.131067	-0.226108	0.320881	1.05963	0.826267	0.396248	0.800151	0.441508
665	-9.26447	-8.67817	-8.10593	-7.54904	-7.00862	-6.48348	-5.97362	-5.47902	-4.9997	-4.53566	-4.08689	-3.65339	-3.23605	-2.83306	-2.44617	-2.0737	-1.71726	-1.37602	-1.05	-0.739178	-0.443567	-0.163752	0.101476	0.351496	0.585818	0.804997	1.00903	1.19832	1.37204	1.53029	1.67376	1.80208	1.91526	2.0131	2.09603	2.16369	2.21627	2.25377	2.27619	2.28354	1.64399	1.38142	0.951861	0.935079	0.91508	0.409596	-0.283622	-0.361414	-0.47875
666	-4.54865	-4.3129	-4.08167	-3.85548	-3.6348	-3.41913	-3.20847	-3.00283	-2.8022	-2.60659	-2.41598	-2.2304	-2.05021	-1.87464	-1.70445	-1.5389	-1.3787	-1.22349	-1.07328	-0.928063	-0.787836	-0.652888	-0.522635	-0.397376	-0.277362	-0.16232	-0.0522491	0.0530725	0.153191	0.248138	0.338324	0.42354	0.503784	0.5789	0.649213	0.714419	0.774676	0.829982	0.88034	0.925747	0.5772	0.460987	0.0655204	0.0537296	0.565187	0.845551	1.13984	0.998603	1.25009
667	-9.49826	-9.19199	-8.8902	-8.59354	-8.30264	-8.01686	-7.7362	-7.46065	-7.19022	-6.92491	-6.66471	-6.40964	-6.16021	-5.91535	-5.67613	-5.44149	-5.21247	-4.98854	-4.7697	-4.55596	-4.34732	-4.1442	-3.94573	-3.75236	-3.56449	-3.38168	-3.20395	-3.03093	-2.86336	-2.70121	-2.54377	-2.39141	-2.24412	-2.1022	-1.96505	-1.83324	-1.70649	-1.58479	-1.46815	-1.35655	-0.817791	-0.645811	-1.18923	-1.33215	-1.13194	-1.39952	-1.28511	-1.61792	-1.50606
668	-9.49185	-9.20352	-8.92008	-8.64216	-8.37034	-8.10402	-7.8432	-7.58788	-7.33806	-7.09374	-6.85492	-6.62159	-6.39425	-6.17191	-5.95553	-5.74418	-5.53876	-5.33882	-5.14435	-4.95536	-4.77184	-4.59418	-4.4216	-4.2545	-4.09321	-3.93738	-3.78699	-3.64176	-3.50229	-3.36856	-3.23998	-3.11686	-2.99918	-2.8872	-2.78042	-2.6793	-2.58361	-2.49335	-2.40852	-2.32911	-2.21781	-1.994	-2.27618	-1.97408	-1.52881	-1.83264	-1.53254	-1.32729	-1.43903
669	-0.446282	-0.328065	-0.214854	-0.106909	-0.00444351	0.0927783	0.184757	0.271492	0.352985	0.429234	0.50024	0.566002	0.626398	0.681685	0.731628	0.77644	0.81593	0.8502	0.879248	0.903076	0.921684	0.935047	0.943224	0.946181	0.943927	0.936476	0.923826	0.905934	0.882876	0.854687	0.821245	0.782604	0.738765	0.68984	0.635616	0.576327	0.511863	0.442224	0.367408	0.287417	0.114659	-0.0031726	-0.691601	-0.746234	-0.327428	-0.899481	-1.07477	-1.56701	-2.1549
670	-2.87762	-2.76861	-2.66184	-2.55754	-2.45591	-2.35675	-2.26004	-2.1658	-2.074	-1.98467	-1.89779	-1.81337	-1.73158	-1.65207	-1.57518	-1.50058	-1.42859	-1.35904	-1.29195	-1.22729	-1.16509	-1.10546	-1.04814	-0.993269	-0.940956	-0.891079	-0.843638	-0.798539	-0.755976	-0.715932	-0.678236	-0.642976	-0.610152	-0.579828	-0.551871	-0.526403	-0.50336	-0.482743	-0.464552	-0.448787	-1.21409	-0.876617	-1.11181	-0.674379	-0.292094	-0.819698	-0.714233	-0.621206	-0.418524
671	-3.42494	-3.35083	-3.27889	-3.20929	-3.14217	-3.07737	-3.0149	-2.95475	-2.89693	-2.84144	-2.78827	-2.73743	-2.68902	-2.64283	-2.59906	-2.55751	-2.51837	-2.48155	-2.44705	-2.41486	-2.38499	-2.35749	-2.33225	-2.30932	-2.28875	-2.27049	-2.25453	-2.24086	-2.22952	-2.2205	-2.21377	-2.20934	-2.20723	-2.20741	-2.2099	-2.21468	-2.22176	-2.23114	-2.24281	-2.25677	-2.03429	-1.62905	-2.00855	-1.87819	-1.50385	-1.99821	-2.22038	-2.36624	-1.92223
672	-1.11534	-1.074	-1.03357	-0.994147	-0.955804	-0.918458	-0.882109	-0.846757	-0.812403	-0.779047	-0.746687	-0.715326	-0.685025	-0.655656	-0.627344	-0.599968	-0.573644	-0.548314	-0.523977	-0.500633	-0.478282	-0.456969	-0.436602	-0.417228	-0.398886	-0.381532	-0.365168	-0.34976	-0.335375	-0.322007	-0.309598	-0.298178	-0.287747	-0.278323	-0.269867	-0.262415	-0.255948	-0.250465	-0.245967	-0.242453	-0.122224	0.288164	-0.421574	0.0374766	0.535621	-0.200069	-0.286669	-0.304709	-0.323992
673	-3.37305	-3.0681	-2.77182	-2.48489	-2.20788	-1.94018	-1.68177	-1.43266	-1.19286	-0.962356	-0.741153	-0.52925	-0.327074	-0.133754	0.0498806	0.22462	0.389713	0.545544	0.692116	0.829426	0.957475	1.07602	1.18557	1.28585	1.37669	1.45831	1.53071	1.59401	1.64795	1.69258	1.72809	1.75439	1.77146	1.7793	1.77795	1.76742	1.7477	1.7188	1.68072	1.63345	1.43353	1.66676	1.23408	1.04903	1.28919	0.821472	0.663828	0.682653	0.215999
674	-5.34001	-5.23042	-5.12254	-5.0166	-4.91283	-4.811	-4.71111	-4.61315	-4.51713	-4.42304	-4.3309	-4.24069	-4.15261	-4.06627	-3.98205	-3.89958	-3.81922	-3.74079	-3.66429	-3.58972	-3.51708	-3.44651	-3.37772	-3.31086	-3.24607	-3.1832	-3.12225	-3.06309	-3.00598	-2.95092	-2.89765	-2.8463	-2.79687	-2.74947	-2.70388	-2.6603	-2.61863	-2.57888	-2.54104	-2.50512	-2.42611	-2.50575	-2.70448	-2.68297	-2.88492	-3.03325	-3.36872	-3.78659	-3.21474
675	0.513068	0.410513	0.310122	0.212117	0.116701	0.0236603	-0.0670042	-0.155293	-0.241205	-0.324742	-0.405903	-0.484688	-0.560935	-0.634973	-0.706484	-0.775775	-0.842549	-0.906958	-0.969	-1.02868	-1.08599	-1.14082	-1.1934	-1.24362	-1.29138	-1.33677	-1.37981	-1.42059	-1.45891	-1.49481	-1.52843	-1.55969	-1.5886	-1.6151	-1.6393	-1.6611	-1.68056	-1.69767	-1.71244	-1.72486	-1.92236	-1.76787	-1.83812	-1.81893	-1.11418	-1.38595	-1.09152	-0.485149	-0.512552
676	-4.9494	-4.76103	-4.57839	-4.4019	-4.23191	-4.06804	-3.91029	-3.75866	-3.61315	-3.47376	-3.34049	-3.21333	-3.09255	-2.97762	-2.86904	-2.76634	-2.66996	-2.57967	-2.49547	-2.41737	-2.34535	-2.27957	-2.21973	-2.16599	-2.11843	-2.07694	-2.04152	-2.0121	-1.98882	-1.97164	-1.96049	-1.9554	-1.95637	-1.96339	-1.97649	-1.9956	-2.02076	-2.05196	-2.08919	-2.13247	-2.37671	-2.2405	-2.50863	-2.09003	-1.80912	-2.58376	-2.95809	-3.36906	-3.8107
677	-4.75977	-4.50984	-4.26503	-4.02589	-3.79289	-3.56554	-3.34382	-3.12773	-2.91728	-2.71247	-2.51329	-2.31975	-2.13224	-1.94996	-1.77368	-1.60266	-1.43762	-1.2782	-1.12438	-0.976181	-0.83359	-0.696899	-0.565519	-0.43975	-0.319846	-0.20553	-0.0968006	0.0065579	0.1041	0.195862	0.282242	0.363034	0.438238	0.507711	0.571753	0.630087	0.682858	0.730066	0.77171	0.807791	1.21054	1.47481	0.969978	1.77751	2.03328	1.34046	1.59319	1.51736	1.60687
678	-1.45918	-1.42753	-1.3963	-1.36556	-1.33536	-1.30565	-1.27642	-1.24768	-1.21942	-1.19165	-1.16436	-1.13755	-1.11128	-1.08544	-1.06013	-1.03526	-1.01092	-0.987059	-0.963683	-0.940787	-0.918374	-0.896488	-0.875037	-0.854067	-0.833622	-0.813657	-0.794171	-0.775125	-0.756599	-0.738591	-0.721024	-0.703935	-0.687327	-0.671232	-0.655581	-0.640442	-0.625781	-0.611597	-0.59789	-0.584661	-0.750235	-0.583562	-1.06127	-1.07456	-0.630645	-0.830069	-0.958146	-1.20272	-0.79929
679	-4.7198	-4.75429	-4.78572	-4.81402	-4.83913	-4.86112	-4.88	-4.89575	-4.90838	-4.91789	-4.92428	-4.92754	-4.92769	-4.92473	-4.91866	-4.90945	-4.89716	-4.88176	-4.86325	-4.84164	-4.81692	-4.78915	-4.75822	-4.72418	-4.68712	-4.64696	-4.60371	-4.55727	-4.50782	-4.4554	-4.39977	-4.34105	-4.27924	-4.21447	-4.14648	-4.07555	-4.00153	-3.92444	-3.84426	-3.76101	-3.19012	-2.63909	-3.19317	-3.15166	-2.77906	-3.19747	-2.92877	-2.65942	-2.51784
680	-5.21992	-5.00401	-4.79308	-4.58762	-4.38805	-4.19392	-4.00523	-3.82198	-3.64416	-3.47179	-3.30486	-3.14337	-2.98765	-2.83702	-2.69214	-2.55239	-2.41836	-2.28974	-2.16654	-2.04876	-1.93639	-1.82967	-1.72812	-1.632	-1.54147	-1.45635	-1.37661	-1.30211	-1.23318	-1.16977	-1.11161	-1.05884	-1.01146	-0.969565	-0.932965	-0.90182	-0.876045	-0.85564	-0.840605	-0.83094	-1.0154	-0.841128	-0.725244	-0.692282	-0.70889	-1.12652	-1.794	-1.96375	-2.25827
681	-1.21803	-1.20495	-1.19032	-1.1742	-1.1566	-1.1375	-1.11691	-1.09481	-1.07121	-1.04612	-1.01952	-0.99142	-0.961887	-0.930791	-0.898266	-0.864172	-0.828656	-0.791646	-0.753142	-0.713144	-0.671652	-0.628761	-0.584284	-0.538313	-0.490953	-0.442104	-0.391769	-0.339832	-0.286518	-0.231836	-0.17555	-0.117777	-0.0585155	0.00210031	0.0643332	0.127914	0.192977	0.25952	0.327545	0.397051	-0.233349	0.0816212	-0.0656035	0.574388	0.758842	0.413788	0.726189	-0.00457814	-0.12793
682	-0.767194	-0.760023	-0.754679	-0.75118	-0.749526	-0.749709	-0.751728	-0.755584	-0.761277	-0.768806	-0.778171	-0.789373	-0.802381	-0.817253	-0.833922	-0.852462	-0.872793	-0.894953	-0.918941	-0.944757	-0.972403	-1.00181	-1.03311	-1.06624	-1.10112	-1.13782	-1.17634	-1.21677	-1.25893	-1.30282	-1.34862	-1.39625	-1.44569	-1.49684	-1.54993	-1.60471	-1.6613	-1.71971	-1.77993	-1.84197	-2.40338	-2.26846	-2.27225	-2.10219	-2.06489	-2.80111	-2.79795	-2.34628	-3.05795
683	-8.6374	-8.17339	-7.71723	-7.26995	-6.83247	-6.40382	-5.984	-5.57301	-5.17086	-4.77754	-4.39305	-4.01739	-3.65134	-3.29333	-2.94489	-2.60452	-2.27369	-1.95165	-1.6384	-1.33395	-1.03829	-0.752037	-0.473948	-0.204654	0.0552948	0.306487	0.548924	0.783099	1.008	1.2237	1.43111	1.62976	1.81966	2.00043	2.17283	2.33614	2.49073	2.6366	2.77375	2.90218	2.57039	2.65743	2.18343	2.73953	3.3242	2.8777	3.2588	3.29342	3.41554
684	-2.72627	-2.61649	-2.51026	-2.40782	-2.30939	-2.21474	-2.12386	-2.03676	-1.95344	-1.8739	-1.79814	-1.72615	-1.65809	-1.59365	-1.53312	-1.47623	-1.42323	-1.37399	-1.32851	-1.2868	-1.24884	-1.21472	-1.18428	-1.15761	-1.13474	-1.11562	-1.10024	-1.08859	-1.08071	-1.07659	-1.07619	-1.07955	-1.08665	-1.09746	-1.11204	-1.13033	-1.15234	-1.17808	-1.20755	-1.24076	-1.46178	-1.52778	-1.77089	-2.05235	-1.9838	-2.34152	-2.95252	-2.92403	-2.46288
685	-7.09336	-6.85502	-6.6218	-6.39424	-6.17279	-5.95697	-5.74677	-5.54219	-5.34324	-5.14991	-4.96221	-4.78013	-4.60404	-4.4332	-4.26833	-4.10872	-3.95506	-3.80699	-3.66453	-3.52767	-3.39641	-3.27101	-3.15094	-3.03646	-2.92781	-2.82474	-2.72725	-2.63513	-2.5488	-2.46821	-2.39302	-2.3234	-2.25935	-2.20101	-2.1481	-2.10087	-2.05919	-2.02306	-1.99248	-1.96746	-1.89005	-1.42173	-1.9301	-1.96204	-1.97609	-2.03726	-2.5213	-2.54062	-2.42666
686	-3.18269	-3.15721	-3.13185	-3.10666	-3.08171	-3.05693	-3.03233	-3.0079	-2.98365	-2.95958	-2.93569	-2.91197	-2.88848	-2.86512	-2.84198	-2.81897	-2.79619	-2.77358	-2.75114	-2.72889	-2.70681	-2.68495	-2.66322	-2.64166	-2.62033	-2.59918	-2.5782	-2.55735	-2.53672	-2.51631	-2.49603	-2.47592	-2.45599	-2.43628	-2.4167	-2.39734	-2.37815	-2.35914	-2.3403	-2.32164	-2.23774	-1.72515	-2.07053	-1.84062	-1.64773	-1.9088	-1.83009	-1.34913	-1.68887
687	-3.10113	-3.01998	-2.93967	-2.86035	-2.78221	-2.70507	-2.62893	-2.55379	-2.47964	-2.4065	-2.33436	-2.26322	-2.19322	-2.12408	-2.05608	-1.98893	-1.92292	-1.85791	-1.79389	-1.73087	-1.66885	-1.60795	-1.54791	-1.48887	-1.43095	-1.37402	-1.31808	-1.26302	-1.20906	-1.15621	-1.10424	-1.05326	-1.00326	-0.954369	-0.906358	-0.859439	-0.813506	-0.76856	-0.724601	-0.68163	-0.40657	-0.146284	-0.0024221	0.159337	-0.210816	-0.409757	-0.507621	-0.147072	-0.132257
688	-3.05066	-2.85133	-2.65818	-2.47165	-2.2921	-2.11914	-1.95277	-1.79299	-1.63979	-1.49317	-1.35314	-1.2197	-1.09311	-0.972821	-0.859358	-0.752229	-0.651895	-0.558119	-0.4709	-0.390238	-0.316134	-0.248726	-0.187723	-0.133277	-0.0854845	-0.0442214	-0.00948751	0.018771	0.0404324	0.055539	0.0641561	0.066244	0.0618027	0.0508629	0.0333773	0.00942138	-0.0210356	-0.0579935	-0.101453	-0.151413	-0.174316	-0.0292656	-0.421553	-0.558677	-0.744634	-1.16407	-2.00158	-1.92102	-1.92864
689	1.54056	1.37577	1.21455	1.05724	0.90419	0.755044	0.609806	0.468475	0.331052	0.197536	0.0679274	-0.0577735	-0.179309	-0.297203	-0.410949	-0.521037	-0.626993	-0.729059	-0.827234	-0.921518	-1.01191	-1.09823	-1.18085	-1.25958	-1.33426	-1.40507	-1.47201	-1.5352	-1.59438	-1.64956	-1.701	-1.74857	-1.79226	-1.83199	-1.86794	-1.89995	-1.92811	-1.95241	-1.97285	-1.98943	-2.1218	-1.71189	-1.58351	-1.96406	-2.1681	-2.16537	-2.11211	-1.59023	-1.27923
690	-3.97879	-3.92951	-3.88092	-3.83313	-3.78622	-3.74011	-3.6948	-3.65027	-3.60653	-3.56359	-3.52143	-3.48007	-3.43958	-3.3998	-3.36089	-3.32269	-3.28536	-3.24882	-3.21306	-3.1781	-3.14392	-3.1106	-3.07799	-3.04617	-3.01521	-2.98503	-2.95564	-2.92696	-2.89914	-2.87216	-2.8459	-2.82043	-2.79574	-2.77189	-2.74877	-2.72648	-2.70497	-2.68424	-2.66429	-2.64513	-2.44338	-2.72989	-3.44444	-3.61768	-3.1936	-3.75457	-4.048	-3.56732	-3.5756
691	-6.32355	-5.92139	-5.52931	-5.14819	-4.77881	-4.42035	-4.07279	-3.73614	-3.41041	-3.09558	-2.79167	-2.49866	-2.21717	-1.94596	-1.68622	-1.43681	-1.19882	-0.971686	-0.75542	-0.550018	-0.35548	-0.172191	0.000642626	0.162612	0.313403	0.453377	0.582534	0.701117	0.808616	0.905101	0.990988	1.06606	1.13031	1.18364	1.22629	1.25805	1.27905	1.28928	1.28873	1.27742	0.944595	0.848868	1.11777	1.15951	1.34437	0.639312	0.026583	-0.270212	-0.391886
692	3.65599	3.5392	3.42376	3.3099	3.19788	3.08745	2.9786	2.87133	2.76565	2.66156	2.55905	2.45813	2.359	2.26125	2.16528	2.07069	1.97789	1.88666	1.79701	1.70894	1.62245	1.53772	1.45439	1.37263	1.29262	1.21418	1.13732	1.06186	0.988144	0.916152	0.845574	0.776567	0.709133	0.64341	0.579116	0.516527	0.455503	0.396044	0.33815	0.281821	0.499829	0.282229	-0.0428627	0.557872	1.06871	0.692591	0.253138	0.717584	1.06726
693	-3.01656	-2.82458	-2.63658	-2.453	-2.27421	-2.09981	-1.9298	-1.76418	-1.60296	-1.44612	-1.29368	-1.14563	-1.00228	-0.862998	-0.728398	-0.597895	-0.47205	-0.350578	-0.233478	-0.120752	-0.0123979	0.0913638	0.190982	0.286227	0.376908	0.463235	0.545208	0.62299	0.696246	0.765004	0.829561	0.889765	0.945614	0.997003	1.04415	1.08686	1.12524	1.15928	1.18898	1.21435	1.01072	1.52306	1.34664	0.950093	1.44656	0.824394	1.09357	1.66005	1.45606
694	-7.01796	-6.845	-6.67527	-6.50914	-6.34696	-6.18838	-6.03339	-5.88199	-5.73417	-5.58995	-5.44933	-5.31229	-5.17913	-5.04926	-4.92326	-4.80057	-4.68172	-4.56645	-4.45476	-4.34664	-4.2421	-4.14135	-4.04395	-3.95012	-3.86007	-3.77357	-3.69063	-3.61109	-3.53528	-3.46318	-3.39449	-3.32935	-3.26778	-3.20988	-3.15542	-3.10463	-3.05737	-3.01367	-2.97351	-2.93689	-3.31029	-3.07753	-3.28414	-2.9859	-2.80076	-3.43571	-3.52154	-3.38322	-3.23114
695	-7.54591	-7.49847	-7.44939	-7.39875	-7.34669	-7.29308	-7.23794	-7.18125	-7.12302	-7.06326	-7.00195	-6.93911	-6.87486	-6.80894	-6.74162	-6.67262	-6.60224	-6.53032	-6.45686	-6.38188	-6.30536	-6.22747	-6.14789	-6.06677	-5.9843	-5.90031	-5.81478	-5.72754	-5.63896	-5.54905	-5.45742	-5.36426	-5.26957	-5.17357	-5.07583	-4.97679	-4.87622	-4.77413	-4.67053	-4.5654	-4.26426	-4.32001	-4.34228	-4.41412	-4.18693	-4.28208	-4.23105	-3.98616	-3.73399
696	-1.48862	-1.5588	-1.62869	-1.69812	-1.76695	-1.83533	-1.90326	-1.97074	-2.03777	-2.10435	-2.17049	-2.23617	-2.30126	-2.36604	-2.43024	-2.49412	-2.55742	-2.62027	-2.68267	-2.74463	-2.80614	-2.86706	-2.92767	-2.98784	-3.04743	-3.10657	-3.16526	-3.22364	-3.28144	-3.33867	-3.39558	-3.45205	-3.50807	-3.56352	-3.61865	-3.67321	-3.72733	-3.78101	-3.83424	-3.88703	-3.93554	-3.56743	-3.81556	-3.82427	-3.84825	-4.63137	-4.55754	-4.23478	-3.9624
697	-2.95052	-2.88416	-2.81973	-2.75736	-2.69718	-2.63907	-2.58301	-2.52902	-2.47708	-2.4272	-2.37937	-2.33361	-2.29	-2.24835	-2.20884	-2.1713	-2.1359	-2.10254	-2.07123	-2.04198	-2.01477	-1.98967	-1.96655	-1.94549	-1.92652	-1.90959	-1.8947	-1.88182	-1.87101	-1.86227	-1.85554	-1.85085	-1.84821	-1.8476	-1.84903	-1.85249	-1.85799	-1.86551	-1.87507	-1.88666	-2.14348	-1.39014	-1.53281	-1.642	-1.38299	-2.36486	-2.7485	-2.64093	-2.54324
698	-1.52132	-1.30772	-1.10009	-0.898876	-0.704504	-0.516532	-0.33496	-0.159787	0.00898534	0.171358	0.327332	0.476906	0.619778	0.756567	0.886681	1.01068	1.12804	1.23902	1.34364	1.44188	1.53374	1.61906	1.6982	1.77097	1.83722	1.89713	1.9507	1.99802	2.03888	2.07333	2.10152	2.12336	2.13886	2.148	2.15082	2.14732	2.13749	2.12135	2.09889	2.07011	1.97249	2.79537	1.7422	1.48244	1.68672	0.888078	0.333561	0.142225	-0.511762
699	-4.24442	-4.13921	-4.03602	-3.93507	-3.83658	-3.74031	-3.64628	-3.55448	-3.46492	-3.37758	-3.29248	-3.20961	-3.12915	-3.05074	-2.97473	-2.90078	-2.82922	-2.75988	-2.69276	-2.62787	-2.5652	-2.50488	-2.44665	-2.39065	-2.33698	-2.28552	-2.23628	-2.18915	-2.14434	-2.10184	-2.06145	-2.02327	-1.98731	-1.95363	-1.9221	-1.89283	-1.86577	-1.84091	-1.81826	-1.79781	-2.19652	-1.88089	-2.56881	-2.96283	-2.44533	-2.19895	-2.28101	-1.96785	-1.62907
700	-7.25201	-7.02871	-6.81031	-6.59729	-6.39009	-6.18825	-5.99178	-5.80066	-5.6149	-5.43451	-5.25947	-5.08979	-4.92583	-4.76686	-4.61358	-4.46532	-4.32272	-4.18546	-4.05354	-3.92695	-3.8057	-3.69003	-3.57945	-3.4742	-3.3745	-3.28011	-3.19103	-3.1071	-3.02866	-2.95569	-2.88788	-2.82537	-2.76818	-2.71641	-2.66984	-2.62866	-2.59278	-2.56219	-2.53688	-2.51687	-3.10357	-3.10127	-3.2155	-3.13806	-2.45119	-2.93493	-3.00283	-2.97047	-2.87544
701	-6.70358	-6.2959	-5.89818	-5.51131	-5.13607	-4.77162	-4.41797	-4.07511	-3.74305	-3.42178	-3.11131	-2.81163	-2.52336	-2.24525	-1.97849	-1.72195	-1.47671	-1.24223	-1.01849	-0.8055	-0.603259	-0.412168	-0.231401	-0.0613817	0.0975571	0.245794	0.383329	0.510424	0.626531	0.731721	0.826447	0.910472	0.983794	1.04629	1.09823	1.13939	1.1699	1.18975	1.19895	1.19748	1.09447	1.39869	0.773844	0.615705	1.06456	0.509078	0.151954	-0.115173	0.256711
702	0.327028	0.155874	-0.0114853	-0.174677	-0.333364	-0.487901	-0.638288	-0.784526	-0.926613	-1.06455	-1.19834	-1.32798	-1.4532	-1.57455	-1.6915	-1.80455	-1.91323	-2.01777	-2.11819	-2.21447	-2.30662	-2.39445	-2.47834	-2.5581	-2.63357	-2.70493	-2.77217	-2.83543	-2.89444	-2.94921	-3	-3.04667	-3.08923	-3.12759	-3.16193	-3.19209	-3.21816	-3.24013	-3.258	-3.27177	-3.81552	-3.80465	-4.57257	-3.97698	-3.32401	-3.15439	-3.03894	-2.95375	-2.99329
703	-2.39919	-2.40556	-2.41128	-2.41635	-2.42075	-2.4245	-2.42759	-2.43003	-2.43182	-2.43296	-2.43344	-2.43326	-2.43244	-2.43096	-2.42883	-2.42605	-2.42262	-2.41854	-2.41381	-2.40843	-2.40239	-2.39572	-2.38839	-2.38041	-2.37179	-2.36253	-2.35262	-2.34203	-2.33083	-2.319	-2.30649	-2.29334	-2.27954	-2.26513	-2.25003	-2.23433	-2.21798	-2.20098	-2.18334	-2.16505	-2.45466	-2.33015	-2.50659	-2.23742	-2.0172	-2.52745	-2.24401	-1.77271	-1.64614
704	-8.57333	-8.19286	-7.8196	-7.45439	-7.09799	-6.7496	-6.40923	-6.07687	-5.75252	-5.43619	-5.12787	-4.82756	-4.53589	-4.25159	-3.97589	-3.70761	-3.44788	-3.19614	-2.95238	-2.71659	-2.48879	-2.26943	-2.05757	-1.85368	-1.65819	-1.47064	-1.29104	-1.11902	-0.955325	-0.799902	-0.65208	-0.512202	-0.380269	-0.256539	-0.140479	-0.0325879	0.0673924	0.159462	0.243621	0.31987	0.142536	0.597169	0.82177	0.555634	1.00523	0.444343	0.385813	0.440173	0.386155
705	-11.8301	-11.2896	-10.7592	-10.2402	-9.73359	-9.23828	-8.75427	-8.28155	-7.82012	-7.36999	-6.93116	-6.50362	-6.08826	-5.68328	-5.29044	-4.90803	-4.5377	-4.17862	-3.83078	-3.49419	-3.16885	-2.85542	-2.55254	-2.26092	-1.98113	-1.71254	-1.45514	-1.20843	-0.973454	-0.75015	-0.537549	-0.336145	-0.14594	0.0326928	0.200526	0.356836	0.501996	0.636006	0.758866	0.870577	0.524121	1.15185	0.886913	1.12804	1.1447	0.866112	0.468889	0.191971	0.105995
706	-5.70442	-5.34098	-4.98547	-4.63868	-4.30133	-3.97267	-3.65269	-3.3414	-3.03879	-2.74487	-2.45963	-2.18307	-1.91577	-1.65657	-1.40658	-1.16472	-0.932048	-0.708019	-0.492638	-0.285905	-0.0878183	0.101222	0.282032	0.454194	0.617366	0.771928	0.91788	1.05551	1.18422	1.30407	1.41558	1.51848	1.61277	1.69828	1.77537	1.84371	1.90347	1.95467	1.99729	2.03134	2.2247	2.64679	2.09228	1.87773	2.35463	2.12963	1.61013	1.04614	1.42752
707	-3.8717	-3.75556	-3.64076	-3.52755	-3.41617	-3.30638	-3.19816	-3.09153	-2.98648	-2.88302	-2.78113	-2.68083	-2.58233	-2.48519	-2.38984	-2.29587	-2.20367	-2.11305	-2.02401	-1.93655	-1.85066	-1.76652	-1.68378	-1.60262	-1.5232	-1.44535	-1.36907	-1.2942	-1.22107	-1.14965	-1.07965	-1.01122	-0.944354	-0.8792	-0.815473	-0.753447	-0.692984	-0.634084	-0.576747	-0.520972	-0.544784	0.276383	-0.318719	-0.0854401	0.35078	-0.0976764	-0.0751214	-0.242647	-0.516146
708	-2.04068	-2.07741	-2.11239	-2.14554	-2.1768	-2.20623	-2.23385	-2.25965	-2.28363	-2.30578	-2.32612	-2.34464	-2.3613	-2.37618	-2.38921	-2.40045	-2.40986	-2.41745	-2.42323	-2.4272	-2.42935	-2.42969	-2.42822	-2.42494	-2.41987	-2.41298	-2.40429	-2.39377	-2.38147	-2.3674	-2.35149	-2.33378	-2.31426	-2.29299	-2.26986	-2.24499	-2.21832	-2.18986	-2.15959	-2.12753	-1.84296	-1.78938	-2.00622	-2.05675	-1.68596	-1.70096	-1.87174	-1.7941	-1.78163
709	-0.362621	-0.551182	-0.735463	-0.915055	-1.08959	-1.25945	-1.42464	-1.58517	-1.74102	-1.89221	-2.03872	-2.18057	-2.31745	-2.44997	-2.57755	-2.70074	-2.81901	-2.93263	-3.0416	-3.14592	-3.24559	-3.34041	-3.4308	-3.51653	-3.59744	-3.67373	-3.74539	-3.81255	-3.87494	-3.93258	-3.98572	-4.03422	-4.0781	-4.11728	-4.15191	-4.18185	-4.20718	-4.2279	-4.24402	-4.25552	-4.283	-3.99204	-4.29222	-4.0822	-3.6252	-4.0492	-3.66292	-3.3507	-2.68263
710	-4.76128	-4.64876	-4.53654	-4.42487	-4.314	-4.20367	-4.09389	-3.98465	-3.87597	-3.76784	-3.66025	-3.55321	-3.44695	-3.34101	-3.23584	-3.13099	-3.02692	-2.92339	-2.82041	-2.71797	-2.61608	-2.51495	-2.41415	-2.3139	-2.21441	-2.11546	-2.01705	-1.91898	-1.82167	-1.7251	-1.62887	-1.53318	-1.43804	-1.34365	-1.24959	-1.15628	-1.06351	-0.971281	-0.879594	-0.788448	-0.617555	-0.0552336	-0.242878	-0.254013	0.0882315	-0.163028	-0.388279	-0.393215	-0.627504
711	-1.98819	-1.94009	-1.89274	-1.84625	-1.80072	-1.75604	-1.71222	-1.66925	-1.62714	-1.58588	-1.54548	-1.50594	-1.46733	-1.42949	-1.39259	-1.35647	-1.32127	-1.28693	-1.25343	-1.22079	-1.189	-1.15813	-1.12805	-1.09881	-1.07049	-1.04302	-1.01639	-0.990557	-0.965629	-0.9416	-0.918366	-0.895981	-0.874444	-0.853799	-0.833956	-0.815002	-0.796892	-0.779627	-0.763206	-0.74763	-0.888661	-0.428062	-0.413135	-0.758536	-0.725287	-1.01107	-1.2433	-1.26202	-0.854439
712	-4.83997	-4.52326	-4.2136	-3.91168	-3.61812	-3.33227	-3.05411	-2.78367	-2.52093	-2.26589	-2.01856	-1.77893	-1.5475	-1.32327	-1.1072	-0.898357	-0.697646	-0.504607	-0.319239	-0.141543	0.0284808	0.190491	0.345188	0.492214	0.631275	0.762698	0.886482	1.00287	1.11136	1.212	1.30523	1.39082	1.46877	1.53894	1.60163	1.65657	1.70391	1.74364	1.77576	1.80028	1.31655	1.67366	1.36023	1.33488	1.5464	1.23334	0.872587	0.862159	0.763387
713	1.55466	1.49914	1.44337	1.38747	1.33156	1.27553	1.21936	1.16307	1.10664	1.05009	0.993408	0.936597	0.87978	0.822712	0.765638	0.708313	0.650982	0.593522	0.535934	0.478218	0.420373	0.362526	0.304424	0.246195	0.187963	0.129603	0.0711153	0.0123731	-0.0463706	-0.105115	-0.164114	-0.223241	-0.282495	-0.34175	-0.40126	-0.460769	-0.520405	-0.580169	-0.64006	-0.700078	-1.0831	-0.920391	-1.37781	-1.4502	-1.22224	-1.29044	-1.20657	-1.14797	-1.41998
714	0.804081	0.808353	0.812629	0.816898	0.821152	0.825401	0.829643	0.833879	0.838109	0.842333	0.846551	0.850764	0.854961	0.859161	0.863346	0.867534	0.871707	0.875874	0.880035	0.88419	0.888339	0.892473	0.89661	0.900741	0.904857	0.908968	0.913072	0.917179	0.921272	0.925349	0.929429	0.933504	0.937572	0.941626	0.945683	0.949725	0.953761	0.95779	0.961815	0.965833	0.503437	0.828423	0.643381	0.524164	0.963497	0.999902	1.03396	1.25758	1.31756
715	-3.2927	-3.21139	-3.13162	-3.05357	-2.97738	-2.90291	-2.83014	-2.75908	-2.68972	-2.62207	-2.55612	-2.49189	-2.42949	-2.36865	-2.30965	-2.25223	-2.19663	-2.14273	-2.09053	-2.04003	-1.99123	-1.94422	-1.89881	-1.8551	-1.81318	-1.77294	-1.7344	-1.69748	-1.66232	-1.62893	-1.59715	-1.56707	-1.53867	-1.51203	-1.48701	-1.46374	-1.44215	-1.42224	-1.40402	-1.38749	-1.29476	-1.42131	-1.7052	-1.85769	-1.67085	-1.85706	-1.89626	-1.67947	-1.55632
716	-5.79164	-5.46683	-5.14882	-4.8383	-4.53591	-4.24099	-3.95354	-3.67354	-3.40101	-3.13594	-2.87833	-2.62818	-2.38602	-2.15078	-1.92349	-1.70316	-1.49075	-1.28577	-1.08821	-0.898091	-0.7154	-0.540508	-0.372662	-0.212246	-0.0595822	0.0856828	0.223549	0.354291	0.477344	0.592757	0.701029	0.801903	0.895378	0.981276	1.05997	1.13112	1.1949	1.25132	1.30037	1.34205	1.34191	1.40209	1.17613	0.874606	1.26819	0.810211	0.225781	0.398311	0.0361808
717	-4.0409	-3.89477	-3.75056	-3.60859	-3.46915	-3.33193	-3.19695	-3.06419	-2.93366	-2.80536	-2.67928	-2.55544	-2.43408	-2.31468	-2.19776	-2.08281	-1.97033	-1.86007	-1.75203	-1.6462	-1.54259	-1.44142	-1.34225	-1.24529	-1.15075	-1.05842	-0.968296	-0.880195	-0.794494	-0.71118	-0.629892	-0.550812	-0.473941	-0.399436	-0.326977	-0.256875	-0.188972	-0.123268	-0.059763	0.00154323	0.247783	0.602039	0.20555	0.305113	0.47889	0.192166	0.280331	0.345872	0.607023
718	0.375235	0.308651	0.243511	0.179961	0.118131	0.0578842	-0.000780458	-0.0578625	-0.113362	-0.167279	-0.219613	-0.270365	-0.319431	-0.367021	-0.412931	-0.457359	-0.500115	-0.541295	-0.580899	-0.618927	-0.655379	-0.690182	-0.723487	-0.755215	-0.785305	-0.813825	-0.840777	-0.866213	-0.890023	-0.912218	-0.932894	-0.952	-0.969538	-0.985474	-0.999878	-1.01269	-1.02393	-1.03362	-1.04174	-1.0483	-0.927867	-0.918615	-1.4041	-1.34988	-1.12338	-1.62995	-1.73597	-1.27429	-1.38198
719	-4.79958	-4.6591	-4.52174	-4.38781	-4.25758	-4.13076	-4.00735	-3.88736	-3.77077	-3.6576	-3.54784	-3.44149	-3.33877	-3.23924	-3.14332	-3.0506	-2.96148	-2.87576	-2.79344	-2.71451	-2.63899	-2.56701	-2.49826	-2.43292	-2.3711	-2.31267	-2.25761	-2.20583	-2.15755	-2.11275	-2.07122	-2.03308	-1.99832	-1.96701	-1.93901	-1.91444	-1.89324	-1.87541	-1.86094	-1.84984	-1.96591	-1.8299	-1.87517	-1.78305	-1.30984	-1.92426	-1.90428	-2.0087	-1.87152
720	-1.14306	-1.05082	-0.961185	-0.874367	-0.790543	-0.709521	-0.631303	-0.555888	-0.483277	-0.413468	-0.346464	-0.282262	-0.220993	-0.162392	-0.106711	-0.0537107	-0.00361857	0.0436823	0.0881919	0.12991	0.168837	0.204898	0.238249	0.268808	0.296519	0.321451	0.343604	0.363016	0.379604	0.393386	0.404422	0.412678	0.418155	0.42085	0.420775	0.417929	0.412317	0.403937	0.392789	0.378875	0.330885	0.423169	0.0413936	0.06372	0.428152	0.261163	-0.205564	-0.193029	-0.00225709
721	-1.13764	-1.01228	-0.890867	-0.773677	-0.660947	-0.552422	-0.4481	-0.347982	-0.252068	-0.160359	-0.0728531	0.0104485	0.0893804	0.164283	0.234834	0.301337	0.363507	0.421491	0.475289	0.524901	0.570327	0.611483	0.648546	0.681423	0.710056	0.734522	0.75482	0.77098	0.782933	0.790706	0.794332	0.793789	0.78908	0.780225	0.767188	0.750025	0.728712	0.703249	0.673636	0.639872	0.618644	0.638199	0.509089	0.560147	0.79249	0.783918	0.607905	0.929196	0.714636
722	-2.94262	-2.74718	-2.55706	-2.37269	-2.19444	-2.02191	-1.85511	-1.69403	-1.53867	-1.38904	-1.24512	-1.10693	-0.974745	-0.847987	-0.727206	-0.611881	-0.502508	-0.398833	-0.300856	-0.208577	-0.121995	-0.0412798	0.0339181	0.103418	0.167089	0.225086	0.27741	0.324156	0.365121	0.400342	0.429973	0.45393	0.472214	0.484804	0.491753	0.493033	0.488663	0.478645	0.462978	0.441662	0.014336	-0.0356211	-0.456498	-0.581244	-0.362728	-1.04603	-1.15502	-1.36917	-1.44536
723	-0.534051	-0.476436	-0.420952	-0.367726	-0.316865	-0.268251	-0.221886	-0.17777	-0.135901	-0.0962801	-0.0589076	-0.0237833	0.00902464	0.0396576	0.0679837	0.0941252	0.11797	0.139575	0.158943	0.176072	0.190962	0.20359	0.214008	0.222188	0.228119	0.231821	0.233294	0.232535	0.229546	0.224341	0.216899	0.207228	0.195329	0.181233	0.16488	0.146342	0.125584	0.102606	0.0774097	0.049994	-0.00343323	0.495028	0.304195	0.413183	0.519232	0.325259	0.259791	-0.0098101	-0.00443227
724	-0.807493	-0.713793	-0.623415	-0.536565	-0.453416	-0.37378	-0.297655	-0.225043	-0.155943	-0.0903544	-0.0282781	0.0302861	0.0852236	0.136771	0.184707	0.229239	0.270173	0.307611	0.341552	0.371996	0.398943	0.422346	0.442306	0.45877	0.471713	0.481173	0.487152	0.48965	0.488658	0.484197	0.476248	0.464817	0.449905	0.431554	0.409685	0.384392	0.355633	0.323407	0.287714	0.248555	0.116375	0.152303	-0.0710862	-0.249085	-0.0909161	-0.309537	-0.361881	-0.61108	-1.11171
725	-2.27464	-2.17609	-2.08076	-1.98886	-1.90057	-1.8157	-1.73425	-1.65622	-1.5816	-1.51039	-1.44261	-1.37824	-1.31741	-1.25987	-1.20585	-1.15513	-1.10793	-1.06412	-1.02372	-0.98672	-0.953121	-0.922986	-0.896183	-0.872782	-0.852823	-0.83625	-0.823064	-0.813248	-0.806843	-0.803829	-0.804191	-0.80794	-0.815077	-0.825574	-0.839477	-0.856726	-0.877347	-0.901341	-0.928707	-0.959446	-1.32365	-0.925871	-1.25895	-1.33181	-1.06117	-1.3369	-1.50994	-1.46853	-1.57407
726	-5.03589	-4.78037	-4.5312	-4.28893	-4.05405	-3.82605	-3.60493	-3.39068	-3.1833	-2.98279	-2.78915	-2.60239	-2.42288	-2.24985	-2.08405	-1.92475	-1.77264	-1.62738	-1.48896	-1.35739	-1.23266	-1.11501	-1.00395	-0.899739	-0.802569	-0.712212	-0.62867	-0.551783	-0.481884	-0.418927	-0.362641	-0.313168	-0.27051	-0.234735	-0.20569	-0.1835	-0.168094	-0.159472	-0.157635	-0.162583	-0.268366	-0.213346	-0.580873	-0.780848	-0.994713	-1.21875	-1.03249	-0.929914	-1.21109
727	-0.0832339	-0.121137	-0.158214	-0.194381	-0.229564	-0.263842	-0.297214	-0.32968	-0.361241	-0.391896	-0.421646	-0.450491	-0.47837	-0.505406	-0.53148	-0.556706	-0.580976	-0.604343	-0.626809	-0.648374	-0.669037	-0.688756	-0.707618	-0.725577	-0.7426	-0.758725	-0.773951	-0.788311	-0.80174	-0.814246	-0.825882	-0.83662	-0.84646	-0.855385	-0.863431	-0.870566	-0.876807	-0.882154	-0.886607	-0.890166	-1.20821	-1.22871	-1.36269	-1.35823	-1.13733	-1.51981	-1.4146	-1.60372	-1.64858
728	-3.15473	-3.08763	-3.02129	-2.95585	-2.89145	-2.82795	-2.76536	-2.70367	-2.64287	-2.58298	-2.52399	-2.4659	-2.40884	-2.35255	-2.29728	-2.2428	-2.18932	-2.13675	-2.08507	-2.03429	-1.98441	-1.93553	-1.88744	-1.84025	-1.79405	-1.74875	-1.70434	-1.66073	-1.61811	-1.57647	-1.53564	-1.49569	-1.45665	-1.41857	-1.38131	-1.34502	-1.30961	-1.2751	-1.24148	-1.20874	-1.37094	-1.03187	-1.38743	-1.55788	-1.30468	-1.3882	-1.19925	-1.34466	-1.12883
729	-3.56865	-3.36875	-3.17371	-2.98396	-2.79988	-2.62107	-2.44752	-2.27924	-2.11622	-1.95847	-1.80598	-1.65876	-1.5171	-1.3804	-1.24924	-1.12305	-1.00238	-0.886961	-0.77678	-0.671841	-0.572144	-0.477888	-0.388664	-0.304683	-0.226109	-0.152754	-0.0846188	-0.0215732	0.0361111	0.088468	0.135724	0.177761	0.214577	0.246111	0.2725	0.293628	0.30956	0.320294	0.325831	0.32617	0.115862	0.26067	-0.18819	-0.272369	0.289445	-0.278137	0.022743	-0.0799532	-0.0244812
730	-1.19369	-1.15139	-1.11022	-1.07027	-1.03163	-0.994214	-0.958014	-0.923034	-0.889273	-0.856731	-0.825408	-0.795305	-0.766482	-0.738815	-0.712423	-0.687192	-0.663231	-0.640483	-0.61895	-0.598631	-0.579526	-0.561672	-0.544993	-0.529528	-0.515306	-0.502293	-0.490489	-0.479872	-0.470488	-0.46233	-0.455361	-0.449601	-0.44505	-0.441714	-0.439579	-0.438652	-0.43893	-0.440411	-0.443096	-0.446984	-0.490387	-0.271949	-0.745176	-0.626275	-0.438098	-0.822829	-0.831634	-0.803261	-0.587893
731	0.929686	0.950329	0.969705	0.987768	1.00448	1.01989	1.03399	1.04679	1.05827	1.06845	1.07733	1.08489	1.09114	1.09609	1.09973	1.10207	1.1031	1.10284	1.10127	1.0984	1.09422	1.08876	1.08199	1.07391	1.06456	1.05391	1.04196	1.02869	1.01414	0.998342	0.981211	0.962784	0.943061	0.922088	0.899776	0.87622	0.851373	0.825237	0.797809	0.769091	0.688659	0.999231	0.484837	0.698017	0.902781	0.649105	0.439132	0.198697	0.120381
732	-0.761795	-0.780941	-0.800037	-0.819042	-0.837914	-0.856696	-0.875386	-0.893985	-0.912493	-0.930909	-0.949234	-0.967468	-0.985572	-1.00362	-1.02155	-1.03942	-1.05716	-1.07481	-1.09236	-1.10983	-1.12721	-1.14446	-1.16165	-1.17876	-1.19574	-1.21262	-1.22942	-1.24616	-1.26278	-1.27927	-1.2957	-1.31205	-1.3283	-1.34443	-1.3605	-1.37645	-1.39231	-1.40808	-1.42376	-1.43935	-1.53346	-1.26784	-1.65396	-1.48218	-1.14485	-1.44855	-1.68226	-1.84447	-1.43368
733	-3.63539	-3.50384	-3.37399	-3.2461	-3.12047	-2.99679	-2.87509	-2.75535	-2.63757	-2.52176	-2.40792	-2.29604	-2.18636	-2.07841	-1.97266	-1.86863	-1.7668	-1.66692	-1.56899	-1.47303	-1.37902	-1.28716	-1.19706	-1.10892	-1.02292	-0.938873	-0.856772	-0.776449	-0.69825	-0.622162	-0.547857	-0.475501	-0.405094	-0.336782	-0.270269	-0.205843	-0.143356	-0.0828111	-0.0242063	0.0324578	0.387012	0.555397	0.234071	0.545339	0.947877	0.814728	0.674748	0.957722	1.03644
734	-0.394087	-0.414492	-0.435159	-0.456043	-0.4771	-0.498374	-0.519865	-0.541574	-0.563499	-0.585641	-0.608	-0.630576	-0.653321	-0.67633	-0.699507	-0.722951	-0.74656	-0.770386	-0.794427	-0.818685	-0.843159	-0.867795	-0.892701	-0.917823	-0.943106	-0.968604	-0.994317	-1.0203	-1.04645	-1.07275	-1.09932	-1.12611	-1.15312	-1.18028	-1.20771	-1.2353	-1.2631	-1.29112	-1.31935	-1.3478	-1.51729	-1.58348	-1.57132	-1.70599	-1.39202	-1.66048	-1.86653	-2.25051	-2.3697
735	1.34763	1.15165	0.9599	0.772815	0.590778	0.413383	0.240629	0.0725162	-0.0909547	-0.249784	-0.403972	-0.553519	-0.698117	-0.83839	-0.973735	-1.10474	-1.23083	-1.3523	-1.46915	-1.58137	-1.68898	-1.79175	-1.89012	-1.98387	-2.07281	-2.15715	-2.23689	-2.31219	-2.38271	-2.4485	-2.50983	-2.56656	-2.61869	-2.66612	-2.70906	-2.74731	-2.78099	-2.81008	-2.83459	-2.85452	-2.94275	-2.51738	-2.90277	-3.07944	-2.91373	-3.32355	-3.28764	-3.46979	-3.50821
736	-6.42529	-6.14774	-5.87494	-5.60747	-5.34589	-5.08963	-4.83869	-4.59306	-4.35274	-4.11774	-3.88806	-3.66369	-3.4451	-3.23135	-3.02335	-2.82022	-2.62283	-2.43072	-2.24391	-2.06239	-1.88616	-1.71559	-1.54994	-1.38957	-1.23483	-1.08536	-0.941159	-0.801932	-0.66828	-0.540169	-0.417045	-0.299191	-0.186606	-0.0795163	0.0225411	0.119126	0.210463	0.296554	0.377398	0.452995	0.397323	0.714456	0.584391	0.720177	1.24887	0.88875	1.04066	1.6035	1.35909
737	-3.8837	-3.67244	-3.46545	-3.26319	-3.06607	-2.87365	-2.68594	-2.50293	-2.32463	-2.15103	-1.98213	-1.81794	-1.65879	-1.504	-1.35423	-1.20883	-1.06844	-0.932734	-0.80171	-0.67537	-0.553714	-0.436989	-0.324691	-0.217077	-0.114364	-0.0163155	0.0770695	0.165977	0.250024	0.329241	0.40397	0.474036	0.539437	0.600049	0.656132	0.707446	0.754116	0.796142	0.833525	0.866263	0.749285	1.03443	0.80844	0.615833	0.828559	0.445732	0.260473	-0.0463057	0.196385
738	-4.27402	-4.03912	-3.80953	-3.58578	-3.36833	-3.15668	-2.95083	-2.75079	-2.55656	-2.36814	-2.18552	-2.00871	-1.83807	-1.67286	-1.51379	-1.36018	-1.21269	-1.07098	-0.93505	-0.804903	-0.680538	-0.562203	-0.449389	-0.342356	-0.241317	-0.146034	-0.0565086	0.0274351	0.105435	0.177528	0.244027	0.304769	0.359755	0.408883	0.452368	0.49002	0.521941	0.548129	0.568586	0.583311	1.03767	1.42184	0.860979	0.353691	0.515775	0.107819	-0.186128	-0.344863	-0.273103
739	-2.11794	-1.95475	-1.79621	-1.64266	-1.49442	-1.35116	-1.21288	-1.07957	-0.951239	-0.827883	-0.709504	-0.596102	-0.487903	-0.384443	-0.286165	-0.192646	-0.104289	-0.0208864	0.057561	0.131053	0.199591	0.263042	0.32168	0.375364	0.423992	0.467687	0.506449	0.540345	0.569228	0.593132	0.612159	0.626252	0.635412	0.639635	0.638938	0.633325	0.6228	0.607362	0.587013	0.56175	0.533295	0.789305	0.534925	0.463436	0.688681	0.0859289	-0.240345	-0.441877	-0.281273
740	-0.741039	-0.470671	-0.209277	0.0425526	0.284307	0.516538	0.739244	0.952427	1.15609	1.35022	1.53483	1.70992	1.87513	2.03119	2.17742	2.31445	2.44169	2.55945	2.66773	2.76653	2.85584	2.9355	3.00587	3.06675	3.11805	3.1599	3.19231	3.21532	3.22883	3.2329	3.22754	3.21275	3.1885	3.1549	3.1118	3.05938	2.99755	2.92633	2.8457	2.75567	2.55248	2.47181	1.99096	1.94545	1.82102	1.47271	1.15631	0.737213	0.47137
741	-2.66297	-2.52951	-2.39984	-2.27425	-2.15301	-2.03583	-1.92273	-1.81368	-1.70871	-1.6078	-1.51096	-1.41819	-1.32968	-1.24503	-1.16462	-1.0881	-1.0158	-0.947551	-0.883351	-0.823201	-0.7671	-0.715158	-0.667148	-0.623189	-0.583361	-0.547566	-0.515804	-0.488018	-0.46433	-0.444712	-0.429079	-0.417479	-0.409912	-0.406381	-0.40687	-0.411377	-0.4199	-0.432438	-0.448991	-0.469559	-0.420796	-0.607947	-0.790495	-0.591063	-0.469531	-1.00355	-1.26834	-1.35827	-1.55826
742	-4.61036	-4.41177	-4.21612	-4.02382	-3.83528	-3.65009	-3.46824	-3.28974	-3.11458	-2.94277	-2.7743	-2.60917	-2.44773	-2.28929	-2.13452	-1.98276	-1.83465	-1.68988	-1.54844	-1.41033	-1.27554	-1.14437	-1.01624	-0.891443	-0.770232	-0.652336	-0.537756	-0.426255	-0.318314	-0.21391	-0.112593	-0.0145914	0.0800945	0.171271	0.259333	0.343899	0.425164	0.503128	0.57779	0.649151	0.964899	1.2809	1.14336	1.18375	1.67068	1.15876	1.37868	1.54103	1.6309
743	0.577027	0.599799	0.620714	0.639719	0.65678	0.67194	0.685199	0.696557	0.706014	0.713569	0.719224	0.722978	0.724828	0.724784	0.722844	0.719002	0.713273	0.70565	0.696135	0.684727	0.671427	0.656268	0.639185	0.62021	0.599388	0.576682	0.552091	0.525556	0.497192	0.46701	0.43488	0.400865	0.364966	0.327265	0.2876	0.246143	0.202808	0.157597	0.110509	0.0615449	0.00219991	0.0287923	-0.145376	-0.0237011	0.182003	-0.116498	-0.0107865	-0.0737323	-0.269527
744	0.284963	0.299624	0.314867	0.33066	0.346968	0.363825	0.38123	0.399183	0.417684	0.436734	0.456332	0.476478	0.497127	0.518369	0.540111	0.562448	0.585284	0.608665	0.632593	0.657066	0.682085	0.707594	0.733704	0.76036	0.787502	0.815188	0.843418	0.872254	0.901571	0.931368	0.961772	0.992719	1.02421	1.05617	1.08875	1.1218	1.15539	1.18952	1.22419	1.25941	1.16667	1.07236	0.806764	0.71914	1.15164	0.876883	0.53006	0.940007	1.11916
745	-8.31952	-7.83108	-7.35229	-6.88422	-6.42784	-5.98214	-5.5471	-5.12273	-4.70904	-4.30601	-3.91366	-3.53198	-3.16176	-2.80139	-2.45244	-2.1134	-1.78573	-1.46868	-1.16225	-0.866451	-0.581277	-0.307308	-0.0433619	0.209959	0.452143	0.683747	0.904771	1.11566	1.3155	1.50437	1.68307	1.8512	2.00874	2.15541	2.29182	2.41739	2.53242	2.63692	2.73089	2.81432	2.8351	3.31368	3.05536	2.66034	3.27194	3.14659	2.96825	3.11181	2.97195
746	-4.24965	-4.0683	-3.88971	-3.71429	-3.54239	-3.37365	-3.20805	-3.04561	-2.88631	-2.73017	-2.57717	-2.42733	-2.28094	-2.13739	-1.99728	-1.86002	-1.72619	-1.5955	-1.46795	-1.34353	-1.22225	-1.10435	-0.989335	-0.877454	-0.768941	-0.663549	-0.561281	-0.461924	-0.365908	-0.273211	-0.183433	-0.0967776	-0.0132447	0.0669952	0.14429	0.218305	0.28921	0.357007	0.421695	0.483273	0.11072	0.270372	0.0485048	0.646656	0.639469	0.477108	0.482883	0.382471	0.139392
747	-3.72269	-3.43458	-3.15411	-2.88192	-2.61858	-2.36347	-2.11662	-1.878	-1.64764	-1.42552	-1.21164	-1.00601	-0.809035	-0.619876	-0.439342	-0.266655	-0.102557	0.0533302	0.201008	0.340476	0.471735	0.594528	0.709385	0.816032	0.914266	1.00433	1.08621	1.16007	1.22559	1.28282	1.33201	1.37303	1.40587	1.43049	1.447	1.45532	1.45551	1.44755	1.43146	1.40723	1.06358	1.28763	0.905178	0.759834	0.943338	0.561522	0.279123	0.628748	0.789233
748	-3.24296	-3.21456	-3.1845	-3.15281	-3.1196	-3.08477	-3.04834	-3.0103	-2.97066	-2.92941	-2.88656	-2.8421	-2.79614	-2.74848	-2.69931	-2.64844	-2.59608	-2.54211	-2.48655	-2.42939	-2.37064	-2.31041	-2.24846	-2.18491	-2.1199	-2.0533	-1.98511	-1.91518	-1.8438	-1.77099	-1.69644	-1.62029	-1.54255	-1.46339	-1.38247	-1.30014	-1.21622	-1.13072	-1.04364	-0.954965	-0.739302	-0.0663034	0.0830726	0.0859529	0.440968	-0.171153	-0.383866	-0.383275	-0.603146
749	0.915833	0.777973	0.64438	0.515357	0.391165	0.271523	0.15643	0.0458873	-0.0601061	-0.16155	-0.258444	-0.350788	-0.438399	-0.521654	-0.600196	-0.674361	-0.743832	-0.808773	-0.869184	-0.925065	-0.976416	-1.02314	-1.06544	-1.10321	-1.13639	-1.16505	-1.1892	-1.20888	-1.224	-1.23459	-1.2407	-1.2423	-1.23939	-1.23199	-1.22007	-1.20368	-1.18279	-1.15742	-1.12755	-1.0932	-1.13759	-0.725676	-0.652539	-0.569793	-0.23702	-0.570813	-0.609218	-0.454763	-0.149175
750	-1.4675	-1.41691	-1.36796	-1.32077	-1.27543	-1.23184	-1.19	-1.1499	-1.11155	-1.07496	-1.04011	-1.00701	-0.975721	-0.946113	-0.918312	-0.892198	-0.867883	-0.845308	-0.824475	-0.805383	-0.788032	-0.772453	-0.75858	-0.746448	-0.736077	-0.72744	-0.720537	-0.715358	-0.711925	-0.710227	-0.710258	-0.712022	-0.715519	-0.720737	-0.727697	-0.736371	-0.74677	-0.758896	-0.772747	-0.788325	-1.11694	-0.882924	-1.32458	-0.939187	-1.03326	-1.86644	-2.11511	-2.62268	-2.48713
751	-4.6496	-4.27293	-3.90722	-3.55329	-3.21186	-2.88216	-2.5642	-2.25796	-1.96346	-1.68069	-1.40965	-1.15034	-0.903283	-0.667412	-0.443742	-0.231309	-0.0310259	0.157576	0.334497	0.499737	0.653295	0.79488	0.925102	1.04364	1.15029	1.2453	1.32868	1.40057	1.46066	1.50904	1.54589	1.57112	1.58472	1.58669	1.57705	1.55584	1.52305	1.47868	1.42272	1.35519	0.931767	1.14216	0.833169	0.856143	0.777884	0.107364	0.106881	-0.461195	-1.23363
752	-2.24756	-2.22686	-2.2055	-2.18352	-2.16096	-2.13778	-2.11398	-2.08957	-2.06453	-2.03887	-2.0126	-1.9857	-1.95825	-1.93011	-1.90142	-1.87205	-1.84212	-1.81158	-1.78042	-1.74864	-1.71625	-1.68331	-1.64968	-1.61544	-1.58065	-1.54525	-1.50924	-1.47253	-1.43529	-1.39751	-1.35904	-1.31995	-1.28025	-1.24003	-1.1991	-1.15765	-1.11558	-1.07291	-1.02962	-0.985725	-0.943118	-0.20919	-0.266627	-0.431464	0.100881	-0.418511	-0.742919	-0.45578	-0.682718
753	-3.83679	-3.81133	-3.78385	-3.75442	-3.7231	-3.68983	-3.65461	-3.61743	-3.57831	-3.53723	-3.49421	-3.44923	-3.4024	-3.35353	-3.30281	-3.25004	-3.19543	-3.13889	-3.0804	-3.01997	-2.95759	-2.89342	-2.82716	-2.75896	-2.68897	-2.61705	-2.5432	-2.46724	-2.38951	-2.31002	-2.22843	-2.14491	-2.05944	-1.97224	-1.88292	-1.79186	-1.69887	-1.60396	-1.50712	-1.40836	-1.3039	-0.925609	-1.27545	-0.963395	-0.535856	-0.483876	-0.225371	-0.124814	-0.2074
754	-0.0697441	-0.0813121	-0.0931399	-0.105203	-0.117475	-0.129981	-0.142722	-0.155696	-0.168905	-0.182349	-0.196027	-0.209939	-0.224054	-0.238434	-0.253017	-0.267865	-0.282915	-0.298198	-0.313715	-0.329465	-0.345448	-0.361629	-0.378078	-0.39476	-0.411639	-0.428751	-0.446094	-0.463709	-0.481517	-0.499519	-0.517792	-0.536297	-0.555035	-0.573963	-0.593165	-0.612556	-0.632179	-0.652033	-0.672119	-0.692435	-1.10566	-0.412191	-0.470036	-0.727306	-0.448098	-1.19662	-1.40653	-1.20761	-1.50664
755	-3.71358	-3.62952	-3.54626	-3.464	-3.3829	-3.30278	-3.22364	-3.1455	-3.06833	-2.99215	-2.91696	-2.84275	-2.76968	-2.69744	-2.62634	-2.55606	-2.48692	-2.41876	-2.35158	-2.28538	-2.22017	-2.15607	-2.09281	-2.03053	-1.96936	-1.90917	-1.84996	-1.79159	-1.73433	-1.67817	-1.62286	-1.56853	-1.51517	-1.46291	-1.4115	-1.36118	-1.31183	-1.26346	-1.21605	-1.16962	-0.994841	-0.399089	-0.907992	-0.679135	0.103842	-0.46767	-0.811989	-0.969037	-1.05607
756	-4.7675	-4.64501	-4.52338	-4.40286	-4.2837	-4.16566	-4.04872	-3.93289	-3.81817	-3.70456	-3.59206	-3.48067	-3.37062	-3.26144	-3.1536	-3.04664	-2.94101	-2.83648	-2.73306	-2.63074	-2.52953	-2.42963	-2.33062	-2.23272	-2.13612	-2.04063	-1.94623	-1.85273	-1.76054	-1.66964	-1.57964	-1.49073	-1.40293	-1.31642	-1.23081	-1.14648	-1.06325	-0.981114	-0.90007	-0.820121	-0.601154	-0.557783	-0.53998	-0.395824	0.101141	0.116167	-0.551344	-0.514566	-0.229407
757	-3.41499	-3.15036	-2.89263	-2.64238	-2.40012	-2.16532	-1.93796	-1.71806	-1.5056	-1.30059	-1.10303	-0.91292	-0.730643	-0.555415	-0.387989	-0.227644	-0.0750678	0.0700908	0.207832	0.338157	0.461064	0.576313	0.684402	0.785074	0.878136	0.963812	1.0421	1.11315	1.17666	1.23267	1.28142	1.32278	1.35676	1.38331	1.40253	1.41436	1.41883	1.41594	1.4057	1.38811	1.71918	1.86503	1.55875	1.3095	1.32146	0.807282	0.691546	0.943497	0.757312
758	-0.933466	-0.861523	-0.791471	-0.723466	-0.657649	-0.59387	-0.532129	-0.472428	-0.414766	-0.359142	-0.305557	-0.254011	-0.204608	-0.157135	-0.111796	-0.0683964	-0.0271223	0.0121218	0.0493358	0.0845198	0.117674	0.148733	0.177831	0.204899	0.229885	0.25285	0.273794	0.292755	0.309652	0.324497	0.337356	0.348193	0.357009	0.363791	0.368569	0.371321	0.372061	0.370789	0.367503	0.362206	0.456136	1.1081	0.704252	0.586534	0.949852	0.611495	0.474004	0.686148	1.15742
759	-1.89545	-1.75885	-1.62593	-1.49697	-1.37225	-1.25148	-1.13467	-1.02181	-0.912897	-0.80794	-0.706936	-0.609885	-0.516982	-0.427827	-0.342804	-0.261546	-0.184403	-0.111196	-0.0419244	0.0234115	0.0848117	0.142157	0.195694	0.245295	0.290867	0.33252	0.370254	0.404138	0.434026	0.459944	0.482003	0.500143	0.514365	0.524649	0.531042	0.533514	0.532085	0.526754	0.517521	0.504386	0.726841	0.604	0.648688	0.557268	1.5429	1.13883	1.19021	0.680184	1.31482
760	-8.20609	-7.93343	-7.66554	-7.40304	-7.14646	-6.89524	-6.64938	-6.40887	-6.17372	-5.94392	-5.71948	-5.5004	-5.28712	-5.07874	-4.87614	-4.67846	-4.48654	-4.29995	-4.1187	-3.94278	-3.77219	-3.60729	-3.44736	-3.29276	-3.14381	-3.00017	-2.86184	-2.72854	-2.60084	-2.47871	-2.36162	-2.24984	-2.14338	-2.04243	-1.94657	-1.85621	-1.77114	-1.69135	-1.61685	-1.54764	-1.59898	-0.943669	-1.22432	-1.35611	-1.16338	-1.66582	-1.99403	-1.70097	-1.81522
761	1.82926	1.81003	1.78966	1.7682	1.7457	1.72211	1.69744	1.67168	1.64483	1.6169	1.58788	1.55778	1.52666	1.49438	1.46109	1.42665	1.3912	1.35466	1.31705	1.27835	1.23857	1.19779	1.15585	1.11283	1.06882	1.02374	0.977578	0.930236	0.881918	0.832631	0.782162	0.730615	0.677992	0.624409	0.569634	0.513904	0.457102	0.399227	0.34028	0.280261	0.233119	0.153305	-0.482063	-0.374432	-0.113218	-0.410725	-0.58415	-0.449677	-0.428398
762	-3.8262	-3.54717	-3.27459	-3.00908	-2.75117	-2.5003	-2.25646	-2.01965	-1.78988	-1.56714	-1.35142	-1.14275	-0.941526	-0.746897	-0.559696	-0.379116	-0.205935	-0.0397549	0.119423	0.271598	0.416772	0.554653	0.685838	0.81002	0.926956	1.03692	1.13991	1.23613	1.32516	1.40705	1.48216	1.55029	1.61145	1.66553	1.71276	1.75294	1.78618	1.81248	1.83183	1.84424	1.89949	1.86871	1.58779	1.31021	1.38977	1.08315	1.14651	1.21422	1.58185
763	-3.4361	-3.26482	-3.09732	-2.93398	-2.77513	-2.62044	-2.46988	-2.32346	-2.18119	-2.04306	-1.90908	-1.77923	-1.6538	-1.53223	-1.41505	-1.30176	-1.19284	-1.08805	-0.987382	-0.890838	-0.798419	-0.710311	-0.626133	-0.546079	-0.47031	-0.398647	-0.331092	-0.267511	-0.208179	-0.153069	-0.101942	-0.0549218	-0.0120089	0.0267176	0.0614252	0.0919641	0.118414	0.140774	0.159045	0.173226	0.0226799	-0.0476325	-0.0777176	-0.17179	0.0510192	-0.227236	-0.14715	0.00627158	-0.196846
764	-4.83893	-4.55101	-4.26931	-3.99446	-3.72702	-3.46639	-3.21258	-2.96559	-2.72541	-2.49205	-2.26551	-2.04578	-1.83332	-1.62721	-1.42834	-1.23585	-1.05057	-0.872069	-0.70036	-0.535438	-0.377302	-0.226273	-0.0816967	0.0560923	0.186819	0.310788	0.428	0.538685	0.642366	0.739088	0.829268	0.91269	0.989355	1.05912	1.12228	1.17857	1.22814	1.27097	1.30708	1.33645	1.22486	1.49421	1.44618	1.58574	1.55479	1.44146	1.17119	1.15581	1.10112
765	-3.18288	-2.89332	-2.61089	-2.33623	-2.06989	-1.81129	-1.56042	-1.31728	-1.08186	-0.854186	-0.634237	-0.42202	-0.217965	-0.0211932	0.167449	0.348776	0.522006	0.687538	0.845373	0.99551	1.13795	1.27241	1.39947	1.51883	1.63026	1.73403	1.83013	1.91875	1.99951	2.07245	2.1379	2.19567	2.24579	2.28815	2.32296	2.35004	2.3695	2.38132	2.38551	2.38207	2.33568	2.80587	2.4757	2.07946	2.00158	1.74969	1.27828	1.0866	0.930538
766	-4.63462	-4.38006	-4.13215	-3.89144	-3.65843	-3.43259	-3.21393	-3.00244	-2.79813	-2.60099	-2.41102	-2.22823	-2.05298	-1.88452	-1.72358	-1.56945	-1.4228	-1.2833	-1.15094	-1.02573	-0.907652	-0.796954	-0.693151	-0.596492	-0.507161	-0.424942	-0.349836	-0.281703	-0.220836	-0.167191	-0.120533	-0.0809885	-0.0485559	-0.0232827	-0.00505936	0.00603531	0.0100484	0.0069798	-0.00317038	-0.0204022	-0.415742	-0.513727	-0.821844	-0.949717	-0.710151	-1.029	-1.03343	-1.2524	-1.22276
767	-0.0428317	-0.173935	-0.300084	-0.42099	-0.53641	-0.646611	-0.751591	-0.851351	-0.945891	-1.03521	-1.11931	-1.19819	-1.2717	-1.34015	-1.40325	-1.46127	-1.51396	-1.56146	-1.60375	-1.64085	-1.67275	-1.69941	-1.72093	-1.73725	-1.74835	-1.75428	-1.75503	-1.75059	-1.74098	-1.72624	-1.70629	-1.68117	-1.65087	-1.61548	-1.57484	-1.52913	-1.47827	-1.42225	-1.36108	-1.29476	-0.835623	-0.954261	-1.35776	-0.689139	-0.168834	-0.472843	-0.415124	-0.311641	-0.270262
768	1.14231	1.03529	0.929589	0.825445	0.723074	0.622251	0.522976	0.425249	0.32907	0.234439	0.141357	0.0498219	-0.0399728	-0.128415	-0.215123	-0.300472	-0.384094	-0.466175	-0.546715	-0.625713	-0.703169	-0.778923	-0.8533	-0.926135	-0.997277	-1.06688	-1.13496	-1.20164	-1.26664	-1.32997	-1.3919	-1.4523	-1.51116	-1.56837	-1.62417	-1.67831	-1.73093	-1.78202	-1.83159	-1.87962	-1.60175	-1.52397	-2.16336	-2.25649	-2.3801	-2.62276	-2.49093	-2.3102	-2.6587
769	-1.80837	-1.58165	-1.36024	-1.14462	-0.935241	-0.731634	-0.533798	-0.341732	-0.155437	0.0250863	0.199839	0.368821	0.531688	0.689141	0.840503	0.986426	1.12628	1.2604	1.38876	1.51138	1.62825	1.73915	1.84454	1.94419	2.0379	2.12588	2.20814	2.28484	2.35565	2.4206	2.47998	2.53364	2.58157	2.6237	2.66021	2.69093	2.71596	2.73529	2.74892	2.75686	2.03663	1.95011	2.09731	1.62762	2.17787	1.93255	1.60781	1.36726	1.21073
770	3.72286	3.57082	3.4192	3.26832	3.11849	2.96941	2.82107	2.67346	2.52659	2.38045	2.23506	2.0904	1.94679	1.80361	1.66147	1.51976	1.37909	1.23916	1.09996	0.961497	0.823767	0.687066	0.550804	0.415277	0.280774	0.147002	0.013962	-0.118632	-0.250207	-0.380769	-0.510884	-0.640266	-0.768917	-0.896562	-1.02375	-1.14994	-1.27539	-1.40012	-1.52413	-1.6474	-2.1866	-1.60172	-2.28813	-2.1707	-2.44964	-2.4831	-2.6567	-3.22877	-3.78215
771	1.28996	1.18322	1.0778	0.973938	0.871846	0.771301	0.672303	0.574853	0.47895	0.384595	0.291786	0.200525	0.111003	0.022833	-0.0636048	-0.148683	-0.232036	-0.313849	-0.394121	-0.472852	-0.550042	-0.625531	-0.699643	-0.772215	-0.843095	-0.91244	-0.980252	-1.04667	-1.11141	-1.17448	-1.23616	-1.2963	-1.35491	-1.41186	-1.4674	-1.5213	-1.57366	-1.6245	-1.67381	-1.7216	-1.32363	-0.808549	-1.57344	-1.43484	-1.2886	-2.50626	-2.74598	-2.66718	-1.6962
772	6.21289	6.16252	6.10958	6.05419	5.99646	5.93628	5.87366	5.80858	5.74106	5.67108	5.59866	5.52379	5.44663	5.36687	5.28483	5.20017	5.11326	5.0239	4.93211	4.83787	4.7412	4.6423	4.54076	4.43678	4.33058	4.22197	4.11092	3.9972	3.88129	3.76321	3.64245	3.51926	3.39365	3.26588	3.13542	3.00281	2.86779	2.73035	2.59049	2.44821	2.18329	2.067	1.08571	1.17417	1.54533	0.577192	-0.0561033	0.079389	-0.704279
773	-12.2255	-11.5271	-10.8459	-10.1835	-9.54119	-8.91757	-8.31264	-7.72638	-7.15881	-6.60992	-6.0797	-5.56817	-5.07636	-4.60215	-4.14759	-3.7107	-3.29337	-2.89464	-2.51452	-2.15299	-1.81006	-1.48642	-1.18065	-0.893491	-0.625487	-0.376004	-0.14504	0.067841	0.261723	0.436726	0.593607	0.731968	0.851808	0.952928	1.03577	1.09997	1.14573	1.17304	1.18192	1.17236	1.23007	1.03972	0.711212	0.526407	0.629584	-0.315625	-0.508474	-0.732283	-1.55502
774	-4.2822	-3.90692	-3.54135	-3.1863	-2.8425	-2.50918	-2.18634	-1.87398	-1.57209	-1.28069	-0.999762	-0.729313	-0.469891	-0.220378	0.0181551	0.246735	0.464378	0.671588	0.868364	1.05471	1.23062	1.39575	1.55081	1.69544	1.82936	1.9529	2.06604	2.16901	2.26135	2.34314	2.41473	2.47593	2.52674	2.56709	2.59715	2.61678	2.62608	2.62503	2.61363	2.5919	2.42334	2.84907	2.59405	2.07409	2.66652	2.28924	1.8528	1.73351	1.54546
775	-7.66126	-7.45849	-7.25891	-7.06296	-6.87106	-6.68278	-6.49812	-6.31707	-6.13964	-5.96584	-5.79565	-5.62908	-5.46647	-5.30714	-5.15175	-4.99964	-4.85146	-4.70689	-4.56592	-4.42855	-4.29479	-4.16491	-4.03834	-3.91538	-3.79628	-3.68076	-3.56884	-3.46027	-3.35552	-3.25458	-3.157	-3.06301	-2.97261	-2.88598	-2.80275	-2.72327	-2.64736	-2.57503	-2.50627	-2.44108	-2.89881	-2.70842	-3.17172	-3.13499	-2.66728	-2.93988	-3.25402	-3.44082	-3.4306
776	-6.74633	-6.48868	-6.23691	-5.9916	-5.75324	-5.52131	-5.2958	-5.07671	-4.86405	-4.65781	-4.458	-4.26461	-4.07804	-3.89748	-3.72372	-3.556	-3.39504	-3.24048	-3.09231	-2.95055	-2.81517	-2.68647	-2.56388	-2.44768	-2.33811	-2.23491	-2.13807	-2.04742	-1.96334	-1.88579	-1.81443	-1.74944	-1.69082	-1.63867	-1.59278	-1.55333	-1.52022	-1.49345	-1.47303	-1.45895	-1.56306	-1.41385	-2.13044	-2.50495	-2.16671	-3.0146	-3.53878	-3.46927	-3.7598
777	-5.21807	-4.85713	-4.5065	-4.16698	-3.83925	-3.52258	-3.21697	-2.92241	-2.63891	-2.36647	-2.10508	-1.85475	-1.61598	-1.38774	-1.17102	-0.964868	-0.770183	-0.586508	-0.413842	-0.252186	-0.101538	0.0378102	0.166462	0.284105	0.390521	0.485974	0.570466	0.644142	0.706686	0.758169	0.798813	0.828495	0.847214	0.854967	0.851787	0.837687	0.812673	0.776743	0.7299	0.672141	0.323281	0.690343	-0.0191446	-0.168748	0.104741	-0.776769	-1.63322	-1.48834	-1.66208
778	-11.456	-10.8845	-10.3237	-9.77491	-9.23923	-8.71547	-8.20363	-7.70371	-7.21572	-6.73965	-6.2755	-5.82327	-5.3839	-4.95549	-4.53989	-4.1353	-3.74346	-3.3635	-2.9954	-2.63918	-2.29482	-1.96305	-1.64241	-1.33364	-1.03738	-0.752929	-0.480301	-0.218942	0.0300209	0.266665	0.492013	0.705542	0.907252	1.09674	1.27484	1.44077	1.59493	1.73732	1.86794	1.9868	1.84121	1.70203	1.83959	1.35745	1.55258	0.555156	0.481506	0.712903	0.739995
779	-1.66291	-1.67106	-1.67773	-1.6829	-1.68657	-1.68876	-1.68945	-1.68866	-1.68638	-1.6826	-1.67734	-1.67059	-1.66237	-1.65265	-1.64146	-1.62876	-1.6146	-1.59896	-1.58184	-1.56323	-1.54314	-1.52162	-1.49857	-1.47404	-1.44808	-1.42064	-1.39173	-1.36128	-1.32941	-1.29614	-1.26133	-1.22503	-1.18727	-1.14811	-1.10739	-1.06529	-1.02172	-0.976675	-0.930164	-0.882183	-1.75723	-1.20271	-1.3774	-1.00299	-0.179585	-0.359773	-0.348761	0.00523273	0.463027
780	-5.18855	-4.74254	-4.30734	-3.88391	-3.47314	-3.07409	-2.68677	-2.31118	-1.94732	-1.59518	-1.25478	-0.926099	-0.609817	-0.30457	-0.0116685	0.270148	0.539669	0.797512	1.04368	1.27817	1.50098	1.71167	1.91115	2.09895	2.27471	2.43884	2.59134	2.73251	2.86173	2.97909	3.08508	3.17945	3.26219	3.33316	3.39267	3.44046	3.47667	3.50131	3.51437	3.51585	3.51285	3.59536	2.81636	3.4943	3.7628	2.38702	1.43353	0.00141135	-0.18169
781	-8.04036	-7.68407	-7.33598	-6.99686	-6.66741	-6.34688	-6.03529	-5.73262	-5.43889	-5.15409	-4.87821	-4.61127	-4.3538	-4.1047	-3.86503	-3.63377	-3.4119	-3.19893	-2.99485	-2.79966	-2.61336	-2.43633	-2.2678	-2.10816	-1.95772	-1.81614	-1.68341	-1.55928	-1.44428	-1.33835	-1.24104	-1.15258	-1.07297	-1.00236	-0.940439	-0.887478	-0.843332	-0.808001	-0.781485	-0.763785	-0.857046	-0.223702	-1.03649	-1.1166	-1.7431	-1.93008	-2.53565	-2.64845	-2.82558
782	-2.74641	-2.5382	-2.3357	-2.13936	-1.94958	-1.76592	-1.5884	-1.41702	-1.25176	-1.09264	-0.939643	-0.792782	-0.652349	-0.517738	-0.389528	-0.267168	-0.151182	-0.0413023	0.0624724	0.160142	0.251706	0.336987	0.416353	0.489614	0.556632	0.61757	0.67243	0.721309	0.763997	0.800533	0.831076	0.85554	0.873925	0.886211	0.89245	0.892617	0.886732	0.874793	0.856801	0.832757	-0.177844	-0.297941	-1.07139	-0.963891	-0.0704399	-0.483536	-1.43307	-1.62515	-0.735123
783	-0.122966	-0.230871	-0.336958	-0.440992	-0.542757	-0.642478	-0.740155	-0.835788	-0.929378	-1.02092	-1.11043	-1.19788	-1.28312	-1.36649	-1.44765	-1.52694	-1.60402	-1.67907	-1.75209	-1.82306	-1.89201	-1.95877	-2.02365	-2.08649	-2.14717	-2.20583	-2.26245	-2.31717	-2.36974	-2.42017	-2.46869	-2.51519	-2.55966	-2.60201	-2.64243	-2.68074	-2.71704	-2.75132	-2.78358	-2.81382	-1.48468	-0.981716	-2.11411	-1.52265	-0.942857	-1.77506	-2.27177	-1.75607	-1.57556
784	-2.81303	-2.6709	-2.53234	-2.39765	-2.26711	-2.14043	-2.0176	-1.89863	-1.78352	-1.67226	-1.56486	-1.46132	-1.36185	-1.26601	-1.17422	-1.08609	-1.00199	-0.921729	-0.84531	-0.772731	-0.703992	-0.639229	-0.578162	-0.520935	-0.46766	-0.418207	-0.372578	-0.330687	-0.292714	-0.258634	-0.228299	-0.201788	-0.179101	-0.160273	-0.145225	-0.13402	-0.126622	-0.123031	-0.123247	-0.127271	-0.753818	-0.262854	-0.936211	-0.610228	-1.05709	-1.30763	-2.87444	-2.75339	-2.31483
785	-0.134624	-0.246192	-0.354589	-0.45957	-0.560921	-0.658871	-0.75342	-0.844568	-0.932315	-1.01666	-1.09761	-1.17515	-1.24914	-1.31989	-1.38709	-1.45105	-1.51148	-1.56852	-1.62217	-1.67244	-1.71932	-1.76272	-1.80284	-1.83957	-1.87284	-1.90275	-1.92928	-1.95248	-1.97227	-1.98864	-2.00169	-2.01136	-2.01766	-2.02058	-2.02015	-2.01635	-2.0092	-1.99869	-1.98482	-1.9676	-1.68497	-1.21481	-1.98937	-3.01302	-2.01881	-2.72634	-4.04516	-3.8065	-2.62679
786	-5.93414	-5.74469	-5.55842	-5.37575	-5.19705	-5.02192	-4.85037	-4.6824	-4.518	-4.35718	-4.19994	-4.04627	-3.8965	-3.74998	-3.60733	-3.46796	-3.33245	-3.2005	-3.07211	-2.94728	-2.82601	-2.70856	-2.59441	-2.48382	-2.37701	-2.27376	-2.17404	-2.07768	-1.98506	-1.89619	-1.81066	-1.72868	-1.65024	-1.57551	-1.50416	-1.43649	-1.37236	-1.31176	-1.25469	-1.20115	-1.79778	-1.23136	-1.88744	-1.47852	-0.728404	-1.62768	-1.73248	-1.74779	-2.06458
787	-6.23722	-6.03211	-5.83048	-5.63279	-5.43945	-5.25002	-5.06451	-4.88293	-4.70526	-4.53151	-4.36168	-4.19576	-4.03411	-3.87603	-3.72219	-3.57194	-3.42591	-3.28379	-3.14556	-3.01124	-2.88083	-2.75458	-2.63195	-2.51323	-2.39866	-2.28796	-2.18116	-2.07802	-1.97899	-1.88405	-1.79278	-1.7054	-1.62191	-1.54246	-1.46673	-1.39503	-1.3272	-1.26324	-1.20314	-1.14692	-1.03074	-0.205539	-0.468498	-0.443633	-0.380815	-0.621363	-1.63644	-2.72281	-2.61437
788	-7.49717	-7.10715	-6.72464	-6.3505	-5.98551	-5.62885	-5.28053	-4.94053	-4.60887	-4.28554	-3.97055	-3.66389	-3.36619	-3.07618	-2.7951	-2.52173	-2.25726	-2.00109	-1.75321	-1.51364	-1.28235	-1.05984	-0.845137	-0.63873	-0.441038	-0.251607	-0.0704382	0.102834	0.267462	0.4235	0.571623	0.711484	0.843084	0.966164	1.08126	1.18787	1.28626	1.37641	1.45835	1.53206	1.2687	1.31185	0.843445	1.3031	1.88538	1.43552	1.39246	1.46554	1.2858
789	-4.09006	-3.86353	-3.64153	-3.42453	-3.21299	-3.00643	-2.80486	-2.60828	-2.41668	-2.23007	-2.04844	-1.8718	-1.70052	-1.53384	-1.37249	-1.21577	-1.06436	-0.91792	-0.776441	-0.639926	-0.508376	-0.382058	-0.260427	-0.14376	-0.0322939	0.0742292	0.175809	0.272649	0.364331	0.450888	0.532695	0.609558	0.681478	0.748315	0.810359	0.867341	0.919402	0.96654	1.00876	1.04605	0.632024	0.745107	1.31953	1.33907	1.55283	0.759008	1.20284	0.860101	0.57858
790	-7.62991	-7.16785	-6.71632	-6.27634	-5.8488	-5.43275	-5.02819	-4.63513	-4.25355	-3.88346	-3.52486	-3.17775	-2.84285	-2.51869	-2.20669	-1.90549	-1.6164	-1.33874	-1.07253	-0.817752	-0.574419	-0.343013	-0.122537	0.0864997	0.283682	0.469472	0.643871	0.807219	0.95881	1.09872	1.22755	1.345	1.45105	1.54551	1.6288	1.70056	1.76098	1.81005	1.84778	1.87417	1.37725	1.96446	1.47941	1.68135	2.17997	1.58443	1.64156	1.68409	1.02824
791	-1.87973	-1.68769	-1.49952	-1.31564	-1.13645	-0.961526	-0.790884	-0.624519	-0.462431	-0.304621	-0.151088	-0.00183301	0.142838	0.283547	0.419691	0.551855	0.679471	0.802828	0.921927	1.03677	1.14735	1.25344	1.35551	1.45333	1.54668	1.6358	1.72067	1.80148	1.87786	1.94985	2.01776	2.08144	2.14087	2.19594	2.2469	2.29352	2.33592	2.3741	2.40805	2.43778	1.6108	1.78402	0.918906	1.39642	2.40552	2.14002	2.05651	2.49649	2.30288
792	-8.84588	-8.40906	-7.98028	-7.5605	-7.15059	-6.74964	-6.35765	-5.97462	-5.60055	-5.23544	-4.87928	-4.53209	-4.19457	-3.86527	-3.54562	-3.23422	-2.93242	-2.63955	-2.35559	-2.08055	-1.81444	-1.55779	-1.3095	-1.07013	-0.840162	-0.619079	-0.40688	-0.203132	-0.00871607	0.176427	0.353098	0.520887	0.679793	0.829503	0.970665	1.10267	1.22583	1.34014	1.44561	1.54224	1.97952	2.71038	2.32434	2.62366	3.04459	2.50472	2.02113	2.2564	2.48724
793	-3.71688	-3.33849	-2.96962	-2.61108	-2.26363	-1.92647	-1.5996	-1.28303	-0.976755	-0.680776	-0.395093	-0.119705	0.144828	0.399647	0.643655	0.877904	1.10139	1.31462	1.5176	1.71033	1.89281	2.06467	2.22667	2.37841	2.51961	2.65061	2.77139	2.8822	2.98255	3.0725	3.15246	3.22221	3.28175	3.33099	3.37014	3.39903	3.41776	3.42632	3.42472	3.41296	3.03343	3.76737	4.13238	4.25598	4.32924	3.23757	2.27993	2.01893	2.17045
794	-4.89311	-4.7378	-4.58614	-4.43847	-4.29509	-4.15567	-4.02023	-3.88875	-3.76124	-3.63771	-3.51814	-3.40254	-3.29115	-3.18348	-3.08	-2.98026	-2.88469	-2.79308	-2.70542	-2.62171	-2.54195	-2.4663	-2.39444	-2.32653	-2.26271	-2.20282	-2.14687	-2.09474	-2.04667	-2.00262	-1.96241	-1.92614	-1.8938	-1.86545	-1.84097	-1.82047	-1.80388	-1.79121	-1.78247	-1.77764	-2.23097	-1.57187	-1.27351	-0.539349	-0.349091	-0.801414	-1.44183	-1.56174	-1.82592
795	-2.99403	-2.83127	-2.67144	-2.51489	-2.36196	-2.21229	-2.0659	-1.92277	-1.78292	-1.64634	-1.51302	-1.38298	-1.25648	-1.13297	-1.01299	-0.896017	-0.782555	-0.67235	-0.565401	-0.461708	-0.361272	-0.264299	-0.170369	-0.0796953	0.00753679	0.0915264	0.172274	0.249942	0.324197	0.39506	0.462837	0.527372	0.588664	0.646592	0.701406	0.75287	0.801106	0.846112	0.887891	0.926441	0.417393	0.927898	0.52378	1.04529	1.67918	0.678465	0.836594	1.26029	1.67478
796	-9.36489	-8.90145	-8.44691	-8.00227	-7.56845	-7.14449	-6.73039	-6.32615	-5.93177	-5.54724	-5.17258	-4.80778	-4.45359	-4.10848	-3.77394	-3.44853	-3.13365	-2.82859	-2.53334	-2.24791	-1.97229	-1.70706	-1.45105	-1.20487	-0.968998	-0.742903	-0.526583	-0.319601	-0.122851	0.0637309	0.240953	0.4084	0.566073	0.713663	0.851807	0.979911	1.09828	1.20692	1.30583	1.395	1.81773	2.29548	2.19998	2.215	3.10903	2.38605	2.3681	2.85695	2.94596
797	-5.41801	-5.02892	-4.64757	-4.27483	-3.91144	-3.55662	-3.21035	-2.87265	-2.54349	-2.2229	-1.91086	-1.60738	-1.31309	-1.02671	-0.749469	-0.480183	-0.220007	0.031649	0.274784	0.509398	0.735492	0.952605	1.16168	1.36223	1.55385	1.73699	1.91165	2.07817	2.23584	2.38471	2.52543	2.65767	2.78142	2.89644	3.00325	3.10136	3.19103	3.27225	3.34502	3.40935	3.78232	4.04826	3.28072	3.46778	3.34529	2.99562	2.55029	2.89972	3.13056
798	-1.14656	-1.16326	-1.17876	-1.19302	-1.20602	-1.21777	-1.22829	-1.23758	-1.24563	-1.25245	-1.25803	-1.26237	-1.26548	-1.26735	-1.26799	-1.2674	-1.26558	-1.26253	-1.25825	-1.25274	-1.246	-1.23805	-1.22885	-1.21842	-1.20679	-1.19394	-1.17986	-1.16452	-1.14798	-1.13027	-1.11129	-1.09108	-1.06965	-1.04705	-1.02317	-0.99813	-0.971866	-0.944383	-0.91568	-0.885758	-1.11667	-0.489932	-0.549851	-0.263864	0.438158	0.420581	-0.0344414	0.0496992	0.215213
799	1.45015	1.16816	0.892441	0.623589	0.362163	0.107578	-0.140164	-0.381065	-0.615124	-0.842341	-1.06272	-1.27625	-1.4825	-1.68237	-1.87498	-2.06118	-2.24015	-2.41232	-2.57767	-2.73621	-2.88793	-3.03254	-3.17066	-3.30196	-3.42619	-3.54364	-3.6543	-3.7584	-3.85548	-3.94559	-4.02913	-4.10587	-4.17584	-4.23889	-4.29531	-4.34484	-4.38761	-4.42364	-4.45291	-4.47542	-4.78285	-4.69877	-4.47236	-3.97961	-2.99495	-4.18496	-4.44957	-4.67516	-4.41008
800	-10.9714	-10.4454	-9.92842	-9.42162	-8.92606	-8.44064	-7.96536	-7.50022	-7.04523	-6.60037	-6.16565	-5.74107	-5.32751	-4.9232	-4.52985	-4.14579	-3.77267	-3.40964	-3.0567	-2.71387	-2.38113	-2.05917	-1.7466	-1.44413	-1.15237	-0.870673	-0.599024	-0.336874	-0.0853538	0.155603	0.387038	0.608421	0.81975	1.0206	1.21185	1.39266	1.56346	1.72425	1.87503	2.0158	2.09902	2.41942	1.98606	1.46478	2.03002	1.77503	1.29997	0.942704	0.880086
801	-4.78775	-4.63984	-4.49363	-4.34941	-4.20751	-4.0676	-3.92968	-3.79376	-3.65983	-3.5279	-3.39797	-3.27003	-3.14435	-3.0204	-2.8987	-2.77873	-2.66101	-2.54528	-2.43153	-2.31977	-2.20999	-2.10243	-1.99663	-1.89281	-1.79119	-1.69156	-1.5939	-1.49801	-1.40431	-1.31279	-1.22304	-1.13527	-1.04948	-0.965851	-0.884012	-0.804322	-0.726601	-0.65085	-0.577069	-0.505257	-0.418255	-0.0096852	-0.46161	-0.571216	0.0330843	-0.625834	-1.1499	-0.7164	-1.30165
802	1.17259	0.892016	0.618473	0.352576	0.0948718	-0.155219	-0.397696	-0.63256	-0.85981	-1.07945	-1.29147	-1.49588	-1.69226	-1.88146	-2.06266	-2.23665	-2.40268	-2.56112	-2.71198	-2.85527	-2.99097	-3.11882	-3.23938	-3.35235	-3.45753	-3.55515	-3.64523	-3.72793	-3.8029	-3.87018	-3.93007	-3.98241	-4.0272	-4.06437	-4.09408	-4.1162	-4.1308	-4.1379	-4.13747	-4.12953	-4.23751	-3.96006	-4.63429	-4.44942	-3.5932	-4.53063	-4.39184	-3.98332	-3.38631
803	-5.35926	-5.28011	-5.20202	-5.12517	-5.04971	-4.97549	-4.90249	-4.83073	-4.76019	-4.69089	-4.62281	-4.55597	-4.4905	-4.42611	-4.36309	-4.30116	-4.24059	-4.18125	-4.12313	-4.06624	-4.01057	-3.95625	-3.90302	-3.85103	-3.80037	-3.75092	-3.7027	-3.6556	-3.60982	-3.56535	-3.52201	-3.47988	-3.43898	-3.39938	-3.36091	-3.32374	-3.28779	-3.25305	-3.21952	-3.18721	-4.18638	-4.01073	-4.22773	-4.0434	-3.09375	-3.68155	-3.93187	-3.67156	-3.64665
804	-12.7833	-12.0751	-11.3835	-10.7098	-10.0556	-9.41939	-8.8011	-8.20076	-7.61837	-7.05394	-6.50746	-5.97893	-5.46944	-4.97678	-4.50308	-4.0463	-3.60839	-3.18836	-2.78621	-2.40193	-2.03553	-1.68774	-1.35706	-1.04425	-0.749939	-0.473426	-0.214713	0.0267018	0.249777	0.454627	0.64214	0.811854	0.963767	1.09761	1.21396	1.31232	1.39295	1.45587	1.50105	1.52852	0.508766	0.997455	0.606929	0.296906	-0.129718	-1.03452	-2.06807	-1.72832	-1.98454
805	-7.27194	-7.16997	-7.06702	-6.96331	-6.85906	-6.75407	-6.64831	-6.54181	-6.43454	-6.32653	-6.21775	-6.10823	-5.99818	-5.88715	-5.7756	-5.66305	-5.55	-5.43619	-5.32163	-5.20632	-5.09026	-4.9737	-4.85614	-4.73782	-4.61902	-4.49946	-4.37915	-4.25783	-4.13603	-4.01374	-3.89044	-3.76639	-3.64159	-3.51632	-3.39003	-3.26326	-3.13575	-3.00749	-2.87849	-2.74875	-2.56264	-1.45101	-1.09125	-1.16257	-1.26288	-1.79036	-2.58262	-2.5041	-2.58969
806	6.79698	6.34273	5.89537	5.45588	5.02519	4.60233	4.18731	3.78013	3.3808	2.9893	2.60564	2.22982	1.86262	1.50246	1.15089	0.806392	0.47045	0.142313	-0.178017	-0.490542	-0.795261	-1.09154	-1.38067	-1.66199	-1.93492	-2.20008	-2.45747	-2.70761	-2.94944	-3.183	-3.4093	-3.62782	-3.83858	-4.04113	-4.23636	-4.42342	-4.60274	-4.77432	-4.93817	-5.09427	-6.20186	-5.70374	-6.07987	-6.23697	-6.30437	-6.41344	-6.55363	-6.43802	-6.26607
807	-1.855	-1.69955	-1.5504	-1.40788	-1.27226	-1.14325	-1.02084	-0.905025	-0.795812	-0.6932	-0.597187	-0.507774	-0.425132	-0.348904	-0.27942	-0.216378	-0.160051	-0.110295	-0.0671107	-0.030498	-0.000456919	0.0229691	0.0398812	0.0502217	0.0539897	0.0512143	0.0418956	0.0259924	0.00357303	-0.02532	-0.0608118	-0.102847	-0.151425	-0.206421	-0.268071	-0.336111	-0.410666	-0.491736	-0.57932	-0.67342	-0.689684	-0.485874	-0.968849	-1.20754	-0.443116	-1.30065	-1.79034	-1.69882	-1.76263
808	6.96406	6.68082	6.40001	6.12224	5.8481	5.57698	5.30888	5.04382	4.78178	4.52277	4.26678	4.01382	3.76442	3.51751	3.27414	3.03327	2.79594	2.56162	2.33031	2.10202	1.87674	1.65495	1.43569	1.21945	1.00667	0.796896	0.590121	0.385909	0.185142	-0.0122017	-0.206975	-0.398748	-0.587521	-0.772895	-0.955673	-1.13507	-1.31147	-1.48489	-1.65532	-1.82276	-1.89325	-2.12013	-2.45258	-2.85209	-2.29115	-3.33086	-3.62661	-3.5473	-3.74101
809	-9.64965	-9.30427	-8.96524	-8.63333	-8.30922	-7.9922	-7.68225	-7.37939	-7.0836	-6.7949	-6.51328	-6.23874	-5.97185	-5.71145	-5.45868	-5.21243	-4.97377	-4.74217	-4.51761	-4.30011	-4.08965	-3.88668	-3.69031	-3.501	-3.31911	-3.14425	-2.97641	-2.81526	-2.66147	-2.51502	-2.37526	-2.24252	-2.11681	-1.99836	-1.88667	-1.78221	-1.68475	-1.59428	-1.5108	-1.43431	-0.724893	-0.971186	-1.46097	-1.39609	-0.500224	-0.697617	-1.63716	-1.53695	-1.54375
810	-4.65002	-4.61859	-4.58565	-4.55127	-4.51553	-4.47835	-4.43974	-4.3997	-4.35821	-4.3153	-4.27095	-4.22516	-4.17805	-4.1294	-4.07942	-4.0279	-3.97507	-3.9208	-3.86511	-3.80799	-3.74944	-3.68959	-3.62819	-3.56536	-3.50124	-3.43569	-3.36873	-3.30019	-3.23038	-3.1593	-3.08665	-3.01257	-2.93707	-2.86032	-2.78198	-2.70239	-2.62138	-2.53896	-2.45512	-2.36987	-2.84495	-2.85983	-2.76165	-2.64631	-1.85887	-2.38481	-2.68355	-2.38664	-1.97397
811	-3.92104	-3.5615	-3.20973	-2.86652	-2.53258	-2.20716	-1.89026	-1.58189	-1.28203	-0.990704	-0.707895	-0.433609	-0.168407	0.088854	0.337067	0.577302	0.808525	1.03126	1.24552	1.45128	1.64857	1.83696	2.01729	2.18914	2.35215	2.50672	2.65284	2.79079	2.91999	3.04049	3.15282	3.25669	3.35211	3.43891	3.51745	3.5874	3.64895	3.70207	3.74679	3.78309	3.92456	4.63052	3.65677	4.4666	5.59625	5.64092	6.04834	5.78086	5.82614
812	-5.1244	-5.00689	-4.88979	-4.77334	-4.6578	-4.54292	-4.42868	-4.3151	-4.20218	-4.08991	-3.97829	-3.86733	-3.75725	-3.6476	-3.53883	-3.43048	-3.32301	-3.2162	-3.11004	-3.00453	-2.89967	-2.79568	-2.69213	-2.58922	-2.48718	-2.38579	-2.28505	-2.18475	-2.08531	-1.98673	-1.88858	-1.79108	-1.69424	-1.59824	-1.50269	-1.40799	-1.31393	-1.22052	-1.12776	-1.03564	-0.836291	-0.410373	-0.804058	-0.711958	-0.0679145	-0.149363	-1.15201	-1.27192	-1.48279
813	-7.367	-7.16866	-6.97273	-6.77964	-6.58978	-6.40275	-6.21855	-6.03717	-5.85862	-5.68289	-5.50999	-5.33991	-5.17301	-5.00858	-4.84731	-4.68852	-4.53288	-4.38006	-4.23006	-4.08286	-3.93848	-3.79721	-3.65845	-3.52249	-3.38964	-3.25959	-3.13234	-3.00762	-2.88597	-2.76738	-2.65133	-2.53808	-2.42764	-2.32022	-2.21536	-2.11353	-2.01448	-1.91822	-1.82476	-1.73407	-1.89358	-1.50995	-0.920026	-0.750036	0.11823	-0.0855737	0.32439	0.531211	0.497438
814	-8.91316	-8.43903	-7.97584	-7.52461	-7.08627	-6.65985	-6.24533	-5.84273	-5.45204	-5.07326	-4.70639	-4.35144	-4.00912	-3.67796	-3.35939	-3.05203	-2.75721	-2.47424	-2.20314	-1.94389	-1.69651	-1.46148	-1.2378	-1.02597	-0.826424	-0.638686	-0.462758	-0.298297	-0.146014	-0.00582993	0.12286	0.239741	0.344812	0.437885	0.519363	0.588893	0.646665	0.692678	0.726932	0.749428	0.503701	0.627403	-0.155219	0.196449	0.270528	-0.208908	-0.648232	-1.20867	-1.63207
815	-3.50831	-3.35873	-3.21274	-3.07067	-2.93281	-2.79885	-2.66879	-2.54263	-2.42037	-2.30201	-2.18756	-2.077	-1.97057	-1.86781	-1.76916	-1.67419	-1.58332	-1.49633	-1.41322	-1.334	-1.25866	-1.18736	-1.11978	-1.05608	-0.9964	-0.940582	-0.888632	-0.84045	-0.796244	-0.755987	-0.719507	-0.686895	-0.65815	-0.633322	-0.612303	-0.595185	-0.581918	-0.572501	-0.566936	-0.565221	-0.449077	0.385914	-0.172779	0.336326	0.759098	0.217124	-0.295539	-0.504451	-1.01932
816	0.093538	0.131812	0.168839	0.204533	0.238824	0.271788	0.303426	0.333738	0.362723	0.390383	0.416716	0.441723	0.465355	0.487713	0.508701	0.528409	0.546753	0.563777	0.57948	0.593863	0.606925	0.618643	0.629067	0.638171	0.645939	0.652392	0.657531	0.661361	0.663867	0.665057	0.664937	0.663501	0.660751	0.656696	0.65132	0.644644	0.636659	0.627365	0.616762	0.60485	0.500672	1.10491	1.0138	1.15852	0.850838	0.66962	0.865797	0.854594	0.730548
817	-1.79501	-1.73063	-1.66862	-1.60912	-1.55226	-1.49791	-1.44606	-1.39671	-1.34986	-1.30553	-1.26369	-1.22436	-1.18761	-1.15328	-1.12152	-1.09219	-1.06543	-1.04115	-1.01937	-1.00009	-0.983293	-0.969021	-0.957208	-0.947889	-0.941076	-0.936744	-0.934896	-0.935534	-0.938656	-0.944245	-0.952327	-0.962891	-0.975938	-0.991431	-1.00944	-1.02988	-1.05279	-1.07818	-1.10604	-1.13637	-1.23275	-0.975526	-1.55634	-1.67663	-0.889824	-1.45431	-1.9166	-2.10968	-1.66022
818	-2.21436	-2.29669	-2.37572	-2.45124	-2.52313	-2.59153	-2.65645	-2.7179	-2.77587	-2.83035	-2.88136	-2.92889	-2.97285	-3.01343	-3.05045	-3.08408	-3.11417	-3.1408	-3.16396	-3.18365	-3.19989	-3.21263	-3.22194	-3.22779	-3.23017	-3.22911	-3.22459	-3.2166	-3.20518	-3.19035	-3.17204	-3.15027	-3.12506	-3.09647	-3.06437	-3.0289	-2.98999	-2.94765	-2.90188	-2.85268	-2.97075	-2.55221	-2.51974	-2.35768	-1.83593	-2.01159	-2.25911	-2.29873	-2.21349
819	-1.6189	-1.53916	-1.46118	-1.38513	-1.31118	-1.23916	-1.16907	-1.1009	-1.03466	-0.970347	-0.907963	-0.847505	-0.7891	-0.732493	-0.67793	-0.625175	-0.574454	-0.525653	-0.478771	-0.433808	-0.390765	-0.349727	-0.310518	-0.273228	-0.237932	-0.204546	-0.173072	-0.143447	-0.115798	-0.0901147	-0.0662842	-0.0443648	-0.0243564	-0.00629596	0.00989462	0.0241454	0.0364935	0.0469388	0.0554813	0.0621211	-0.190928	-0.115409	-0.424032	-0.42535	-0.33994	-0.428732	-0.510849	-0.435163	-0.414248
820	-1.45468	-1.36748	-1.28188	-1.19807	-1.11622	-1.03614	-0.957844	-0.881325	-0.806584	-0.73362	-0.662435	-0.593028	-0.525543	-0.459688	-0.395748	-0.333446	-0.27305	-0.214424	-0.157569	-0.102485	-0.0491709	0.00226353	0.0520405	0.100047	0.146185	0.190561	0.233173	0.274109	0.313192	0.350434	0.385995	0.419794	0.451829	0.482038	0.510552	0.537247	0.562187	0.585371	0.606801	0.626475	0.545441	0.590452	0.539745	0.542328	0.576008	0.629979	0.592516	0.652255	0.709151
821	-2.02931	-1.90701	-1.7867	-1.66866	-1.55311	-1.43981	-1.32876	-1.21996	-1.1134	-1.00909	-0.907026	-0.80721	-0.709849	-0.614523	-0.521642	-0.430806	-0.342405	-0.256241	-0.172315	-0.090627	-0.0111761	0.0658732	0.140854	0.213597	0.283953	0.352081	0.417981	0.481788	0.543228	0.602314	0.659302	0.714063	0.766596	0.816794	0.864876	0.910633	0.954171	0.995492	1.03459	1.07148	0.985873	1.20128	1.24762	1.35881	1.41786	1.31228	1.38717	1.44263	1.47195
822	-0.0203428	0.0236247	0.0663769	0.107818	0.147863	0.186603	0.224037	0.260166	0.294989	0.328506	0.360718	0.391624	0.421163	0.449461	0.476397	0.502087	0.52642	0.549453	0.571187	0.59162	0.610754	0.62855	0.645087	0.660323	0.674231	0.686845	0.698164	0.708209	0.716937	0.724355	0.730497	0.735345	0.738898	0.741154	0.742121	0.741796	0.740182	0.73728	0.733089	0.727609	0.688878	0.629733	0.558803	0.547906	0.563115	0.485867	0.417905	0.469534	0.416447
823	0.0736303	0.0781538	0.0826293	0.0870469	0.0913973	0.0956902	0.0999255	0.104103	0.108223	0.112286	0.116291	0.120238	0.124119	0.127951	0.131718	0.135435	0.139087	0.142681	0.146218	0.149697	0.15312	0.156477	0.159785	0.163035	0.166222	0.169351	0.172423	0.175444	0.178401	0.181296	0.184139	0.186926	0.189655	0.192321	0.194937	0.197489	0.199985	0.202424	0.204806	0.207131	0.179608	0.234675	0.178628	0.245135	0.282682	0.189596	0.141264	0.144105	0.176659
824	0.512516	0.521911	0.531051	0.539916	0.548486	0.556782	0.564804	0.572551	0.580024	0.587222	0.594146	0.600796	0.607157	0.613258	0.619072	0.624625	0.629892	0.634886	0.639607	0.644054	0.648229	0.652121	0.655749	0.659104	0.66218	0.664983	0.667514	0.669777	0.671764	0.673474	0.674917	0.676088	0.676986	0.677611	0.677966	0.678049	0.677861	0.677402	0.676672	0.675671	0.646921	0.723903	0.601852	0.577278	0.590454	0.530839	0.502969	0.494161	0.519979
825	-0.738682	-0.708153	-0.678218	-0.648943	-0.620389	-0.592493	-0.565254	-0.538673	-0.512749	-0.487483	-0.462874	-0.438923	-0.415679	-0.393041	-0.371108	-0.349784	-0.329161	-0.309193	-0.289879	-0.271221	-0.253217	-0.235904	-0.219208	-0.203166	-0.187812	-0.17311	-0.159059	-0.145632	-0.132887	-0.120819	-0.109376	-0.0985845	-0.0884452	-0.0789775	-0.0701404	-0.0619722	-0.0544531	-0.047583	-0.0413619	-0.03579	-0.00151253	0.0830887	0.00737039	-0.0291405	0.042203	0.00302834	-0.112104	-0.147197	-0.13858
826	-0.603746	-0.586974	-0.57047	-0.554272	-0.538412	-0.522856	-0.507604	-0.492656	-0.478011	-0.46367	-0.449633	-0.4359	-0.422499	-0.409372	-0.396577	-0.384057	-0.371867	-0.359979	-0.348394	-0.337112	-0.326131	-0.315476	-0.3051	-0.295027	-0.285276	-0.275827	-0.266679	-0.257813	-0.249268	-0.241041	-0.233097	-0.225455	-0.218114	-0.211088	-0.204349	-0.197924	-0.191798	-0.185973	-0.180448	-0.175222	-0.159076	-0.159069	-0.278697	-0.305519	-0.169616	-0.278036	-0.270431	-0.335691	-0.377979
827	-0.249983	-0.242623	-0.235497	-0.22862	-0.222006	-0.21564	-0.209522	-0.203653	-0.198031	-0.192658	-0.187533	-0.182656	-0.178036	-0.173655	-0.169531	-0.165645	-0.162015	-0.158632	-0.155496	-0.152608	-0.149966	-0.147576	-0.145428	-0.143527	-0.141876	-0.140472	-0.139313	-0.138399	-0.137733	-0.137313	-0.137139	-0.13721	-0.137527	-0.138089	-0.138898	-0.13995	-0.141247	-0.14279	-0.144577	-0.146609	-0.199872	-0.211019	-0.329335	-0.313616	-0.225924	-0.366169	-0.328128	-0.40393	-0.406019
828	-0.765306	-0.731955	-0.699313	-0.667453	-0.636441	-0.606208	-0.576755	-0.54808	-0.520184	-0.493067	-0.466728	-0.441169	-0.416441	-0.392438	-0.369263	-0.346816	-0.325194	-0.304347	-0.284276	-0.26498	-0.24646	-0.228753	-0.211782	-0.195587	-0.1802	-0.165586	-0.151743	-0.138645	-0.126349	-0.114849	-0.104095	-0.0941133	-0.0849041	-0.0764844	-0.068818	-0.0619378	-0.0558265	-0.0504841	-0.0459106	-0.0421059	-0.045399	-0.0559175	-0.278136	-0.23751	-0.144008	-0.364494	-0.212564	-0.301159	-0.426835
829	-0.639887	-0.538896	-0.441045	-0.346556	-0.25562	-0.168032	-0.0837897	-0.00289473	0.0746533	0.148854	0.219708	0.287216	0.351241	0.412062	0.469415	0.523549	0.57423	0.621579	0.665595	0.706278	0.743629	0.777578	0.808271	0.835631	0.859611	0.880272	0.897615	0.911667	0.922367	0.929736	0.933806	0.934558	0.931992	0.926124	0.916929	0.904446	0.888659	0.869568	0.847173	0.821474	0.912526	0.870617	0.527545	0.497361	0.402997	0.179658	0.184718	0.148645	0.0488879
830	-1.2108	-1.15668	-1.10434	-1.05389	-1.00544	-0.958877	-0.914198	-0.871406	-0.830499	-0.791479	-0.754345	-0.719097	-0.685804	-0.654325	-0.624793	-0.597081	-0.57131	-0.547416	-0.5254	-0.505263	-0.487003	-0.470655	-0.456147	-0.443518	-0.432788	-0.423928	-0.416937	-0.411808	-0.408562	-0.407186	-0.407676	-0.410036	-0.414265	-0.42035	-0.428315	-0.438128	-0.449802	-0.463338	-0.478736	-0.495996	-0.705248	-0.790503	-0.946798	-1.03105	-0.889991	-1.16387	-1.27503	-1.38601	-1.05116
831	-1.57242	-1.50235	-1.43434	-1.36855	-1.30511	-1.24389	-1.18488	-1.12807	-1.07348	-1.0211	-0.970927	-0.922966	-0.877311	-0.833767	-0.792519	-0.753391	-0.71655	-0.681911	-0.649472	-0.619234	-0.591198	-0.565416	-0.541777	-0.520339	-0.501141	-0.484135	-0.46932	-0.456672	-0.446245	-0.438025	-0.431977	-0.42812	-0.426455	-0.426977	-0.429691	-0.434582	-0.441656	-0.450912	-0.462351	-0.475971	-0.559561	-0.540305	-0.531465	-0.479051	-0.225998	-0.272942	-0.455555	-0.524313	-0.574342
832	-4.84863	-4.64145	-4.43857	-4.24047	-4.04754	-3.85937	-3.67593	-3.49725	-3.32331	-3.15412	-2.98968	-2.82998	-2.67536	-2.52515	-2.37999	-2.23926	-2.10356	-1.9726	-1.84636	-1.72484	-1.60805	-1.49623	-1.38889	-1.28627	-1.18858	-1.0956	-1.00733	-0.923589	-0.84474	-0.770751	-0.701304	-0.636563	-0.576529	-0.521315	-0.470683	-0.424851	-0.383706	-0.347246	-0.315473	-0.288385	-0.465686	-0.424591	-0.658212	-0.724271	-0.514785	-0.567423	-0.507393	-0.669685	-0.386996
833	-4.47713	-4.20107	-3.93136	-3.66861	-3.41336	-3.16503	-2.92362	-2.68914	-2.46159	-2.24096	-2.02726	-1.82048	-1.62105	-1.42811	-1.24248	-1.06338	-0.891558	-0.726634	-0.568606	-0.417474	-0.273237	-0.136184	-0.00572363	0.117842	0.234267	0.343827	0.446521	0.542549	0.631497	0.713409	0.78864	0.857005	0.918504	0.973027	1.02081	1.06165	1.09564	1.12281	1.14314	1.15663	1.12486	1.06088	0.82688	0.861962	1.24077	1.05324	0.781885	0.572655	0.138974
834	1.32089	1.24772	1.1755	1.10438	1.03452	0.965751	0.898087	0.831523	0.76606	0.701697	0.638434	0.576272	0.515339	0.455375	0.396637	0.338871	0.282326	0.226876	0.172522	0.119264	0.0671012	0.0161429	-0.033831	-0.0827094	-0.13039	-0.176981	-0.22248	-0.266983	-0.310298	-0.352433	-0.393569	-0.433614	-0.472568	-0.510351	-0.547126	-0.582734	-0.617256	-0.650691	-0.683041	-0.714305	-0.678427	-0.557994	-0.732895	-0.973427	-0.792428	-0.977204	-1.04551	-1.19307	-0.997915
835	0.824794	0.707189	0.592038	0.479597	0.370098	0.263296	0.159193	0.0577881	-0.040919	-0.136928	-0.230239	-0.320852	-0.408581	-0.493804	-0.576154	-0.655986	-0.732958	-0.807243	-0.878841	-0.947754	-1.01398	-1.07738	-1.13824	-1.19642	-1.25178	-1.30448	-1.3545	-1.40194	-1.44661	-1.48851	-1.52783	-1.56447	-1.59844	-1.62967	-1.6583	-1.6842	-1.70743	-1.728	-1.74591	-1.76115	-1.62087	-1.55292	-1.58931	-1.64167	-1.53157	-1.71258	-1.78759	-1.91323	-1.99806
836	-4.94022	-4.6756	-4.41669	-4.16405	-3.91822	-3.67864	-3.44531	-3.21823	-2.9974	-2.78282	-2.5745	-2.37243	-2.17702	-1.98744	-1.80449	-1.6274	-1.45692	-1.29266	-1.13463	-0.982827	-0.837246	-0.698183	-0.565038	-0.438118	-0.317676	-0.203432	-0.0953862	0.00667484	0.102311	0.191563	0.274817	0.351873	0.42273	0.487257	0.545732	0.597903	0.643903	0.683731	0.717388	0.744874	0.603746	0.662001	0.138682	0.305251	0.535965	0.177379	0.0642413	-0.331209	-0.637185
837	-3.02526	-2.84703	-2.67435	-2.50761	-2.34715	-2.1926	-2.04397	-1.90126	-1.76446	-1.63358	-1.50861	-1.38956	-1.27666	-1.16942	-1.06832	-0.972902	-0.883589	-0.800166	-0.722633	-0.650991	-0.585238	-0.525499	-0.471514	-0.42342	-0.3813	-0.345045	-0.314655	-0.290084	-0.271436	-0.258674	-0.251744	-0.250678	-0.255477	-0.266112	-0.282628	-0.304954	-0.33312	-0.367125	-0.40697	-0.452654	-0.752614	-0.526703	-0.542964	-0.99712	-1.07611	-1.32351	-1.21466	-1.40226	-1.45192
838	-0.578015	-0.579359	-0.5805	-0.581435	-0.582164	-0.582687	-0.583006	-0.583121	-0.58303	-0.582735	-0.582235	-0.58153	-0.580623	-0.57951	-0.578194	-0.576671	-0.574948	-0.573021	-0.570889	-0.568554	-0.566015	-0.563279	-0.560333	-0.557183	-0.553836	-0.550287	-0.546535	-0.54257	-0.538412	-0.53406	-0.529495	-0.524728	-0.519758	-0.514596	-0.509221	-0.503654	-0.497886	-0.491915	-0.485742	-0.479368	-0.597403	0.126484	-0.507701	-0.103546	0.236105	-0.192072	-0.493075	-0.296703	-0.167828
839	-4.269	-4.06896	-3.87416	-3.68504	-3.50199	-3.32459	-3.15284	-2.98675	-2.82631	-2.67152	-2.52239	-2.37891	-2.24138	-2.1092	-1.98293	-1.86205	-1.74706	-1.63769	-1.53396	-1.43586	-1.34339	-1.25672	-1.1755	-1.0999	-1.03008	-0.965861	-0.907249	-0.854134	-0.806744	-0.765044	-0.728854	-0.698268	-0.673288	-0.653948	-0.640167	-0.632002	-0.629418	-0.632415	-0.640993	-0.655152	-0.934781	-0.680296	-1.16171	-0.822871	-0.394518	-0.787453	-0.785931	-0.795437	-0.818778
840	-6.97794	-6.72627	-6.47982	-6.23913	-6.00471	-5.77601	-5.55306	-5.33584	-5.12436	-4.91862	-4.71862	-4.52435	-4.33622	-4.15342	-3.97672	-3.80538	-3.64012	-3.48058	-3.32675	-3.17863	-3.03623	-2.89983	-2.76883	-2.64355	-2.52424	-2.41061	-2.30267	-2.20021	-2.10366	-2.01299	-1.9278	-1.8483	-1.77449	-1.70651	-1.64406	-1.58742	-1.53644	-1.49113	-1.45147	-1.41749	-1.46472	-1.37627	-1.8348	-1.82892	-1.4297	-1.92713	-2.32063	-2.76616	-2.92698
841	-1.85548	-1.83084	-1.80789	-1.78671	-1.76732	-1.74969	-1.7338	-1.71967	-1.70729	-1.69666	-1.68778	-1.68065	-1.67528	-1.67165	-1.66977	-1.66964	-1.67125	-1.67461	-1.67971	-1.68655	-1.69513	-1.70544	-1.71751	-1.73132	-1.74684	-1.7641	-1.7831	-1.80387	-1.82634	-1.85049	-1.87643	-1.9041	-1.93351	-1.96459	-1.99746	-2.032	-2.06826	-2.10626	-2.14598	-2.18743	-2.29975	-2.25144	-2.75431	-2.78374	-2.65006	-3.05026	-2.87675	-3.27918	-3.36618
842	-4.1599	-3.96895	-3.78276	-3.60174	-3.42625	-3.25591	-3.09072	-2.93067	-2.77576	-2.626	-2.48139	-2.34192	-2.20788	-2.0787	-1.95491	-1.83601	-1.72248	-1.61408	-1.51081	-1.41265	-1.31962	-1.2319	-1.1491	-1.07143	-0.999035	-0.931739	-0.869544	-0.812332	-0.760351	-0.713567	-0.671777	-0.635088	-0.603501	-0.577067	-0.555671	-0.539406	-0.52822	-0.522114	-0.521086	-0.525139	-1.02398	-0.728827	-1.11862	-1.19504	-0.891419	-1.07318	-1.39686	-1.13386	-1.66494
843	-17.6785	-16.8997	-16.1402	-15.4016	-14.6855	-13.9903	-13.3159	-12.6624	-12.0298	-11.4181	-10.8272	-10.2572	-9.70918	-9.18085	-8.67446	-8.18783	-7.72305	-7.27904	-6.85581	-6.45336	-6.07169	-5.71156	-5.3714	-5.05202	-4.75404	-4.47675	-4.22015	-3.98375	-3.76857	-3.57448	-3.40064	-3.24749	-3.11502	-3.00346	-2.91233	-2.84202	-2.79231	-2.76319	-2.75468	-2.76677	-2.91976	-0.457661	-4.14181	-4.37475	-4.02599	-5.03024	-5.38882	-5.55751	-4.91628
844	-6.08118	-5.98498	-5.88804	-5.79056	-5.69275	-5.59441	-5.49554	-5.39613	-5.29619	-5.19571	-5.09469	-4.99314	-4.89128	-4.78866	-4.68573	-4.58204	-4.47805	-4.37352	-4.26846	-4.16286	-4.05673	-3.9503	-3.84311	-3.73539	-3.62737	-3.51881	-3.40973	-3.29988	-3.18973	-3.0793	-2.96809	-2.85636	-2.74409	-2.63154	-2.51821	-2.40461	-2.29047	-2.1758	-2.06061	-1.94489	-2.43094	-1.65848	-2.05025	-2.12995	-1.02928	-1.77419	-1.43429	-1.412	-1.75744
845	-3.57449	-3.5012	-3.43104	-3.36419	-3.30077	-3.24065	-3.18381	-3.13026	-3.08	-3.03303	-2.98935	-2.94896	-2.91193	-2.87811	-2.84764	-2.82039	-2.79648	-2.77584	-2.75847	-2.74439	-2.73357	-2.72605	-2.72178	-2.72078	-2.72305	-2.72858	-2.73737	-2.74946	-2.76478	-2.78331	-2.80515	-2.83025	-2.8586	-2.89015	-2.92502	-2.96307	-3.00436	-3.0489	-3.09669	-3.14772	-2.96762	-2.66068	-3.2436	-2.94691	-2.80177	-2.91813	-3.68751	-3.77035	-4.40283
846	-12.1561	-11.6946	-11.2441	-10.8057	-10.3802	-9.96667	-9.56515	-9.17563	-8.79809	-8.43254	-8.07898	-7.73742	-7.40854	-7.09092	-6.78594	-6.49229	-6.21121	-5.94207	-5.68487	-5.43961	-5.20629	-4.98537	-4.7759	-4.57837	-4.39316	-4.21984	-4.05841	-3.90855	-3.77092	-3.64543	-3.53155	-3.42955	-3.33944	-3.26137	-3.19501	-3.14064	-3.0981	-3.06741	-3.04854	-3.04152	-4.22147	-3.47526	-4.34417	-5.29027	-3.53483	-5.16262	-5.30178	-5.47756	-6.03297
847	-13.7937	-13.1257	-12.4729	-11.8368	-11.2187	-10.6172	-10.0323	-9.46393	-8.91222	-8.37711	-7.85861	-7.35671	-6.87244	-6.40371	-5.95254	-5.51698	-5.09891	-4.69737	-4.31237	-3.9439	-3.59196	-3.25726	-2.93835	-2.63597	-2.35072	-2.08194	-1.82961	-1.59326	-1.3739	-1.17141	-0.984935	-0.814918	-0.661363	-0.524548	-0.40388	-0.299881	-0.212272	-0.141054	-0.0862257	-0.047788	0.0218219	-0.36492	-0.654551	-0.883821	-1.47439	-2.57664	-2.86686	-4.16662	-4.40273
848	-5.89801	-5.85094	-5.80273	-5.75348	-5.70331	-5.65212	-5.59989	-5.54664	-5.49235	-5.43704	-5.3807	-5.32333	-5.26506	-5.20564	-5.14532	-5.08384	-5.02146	-4.95807	-4.89365	-4.8282	-4.76173	-4.69438	-4.62587	-4.55633	-4.48592	-4.41448	-4.34203	-4.2684	-4.19391	-4.11856	-4.04203	-3.96448	-3.88591	-3.80649	-3.72588	-3.64443	-3.56197	-3.47849	-3.39399	-3.30848	-2.908	-1.27716	-0.900225	-0.711499	-0.413503	-1.5567	-1.91181	-1.50675	-2.04623
849	0.373808	0.346625	0.318235	0.288696	0.258075	0.22631	0.1934	0.159347	0.124149	0.0878075	0.0503216	0.0116916	-0.0279957	-0.0689115	-0.11088	-0.154081	-0.198331	-0.243719	-0.290247	-0.337913	-0.38672	-0.436556	-0.487638	-0.539859	-0.593104	-0.647482	-0.702995	-0.759766	-0.81755	-0.87634	-0.93639	-0.997574	-1.05989	-1.12321	-1.18779	-1.25337	-1.32007	-1.38791	-1.45687	-1.52697	-2.06022	-0.787252	-1.2468	-1.62725	-1.02289	-1.53721	-1.95613	-1.86708	-3.46454
850	-3.814	-3.97235	-4.12869	-4.28267	-4.43397	-4.58293	-4.72953	-4.87379	-5.0157	-5.15526	-5.29247	-5.42733	-5.55957	-5.68974	-5.81729	-5.94277	-6.06564	-6.18618	-6.30437	-6.42023	-6.53375	-6.64469	-6.75354	-6.86005	-6.964	-7.06562	-7.16492	-7.26209	-7.35672	-7.44883	-7.53881	-7.62647	-7.71179	-7.79461	-7.87529	-7.95347	-8.02933	-8.10288	-8.1741	-8.24301	-8.61122	-8.55461	-9.53813	-9.76465	-9.0973	-9.14595	-9.21861	-9.44132	-9.04898
851	4.33579	3.83145	3.33655	2.85219	2.37939	1.91707	1.46525	1.02393	0.593107	0.172777	-0.237057	-0.636395	-1.02441	-1.40278	-1.76987	-2.12727	-2.47344	-2.80916	-3.13443	-3.44924	-3.75361	-4.0469	-4.33039	-4.60342	-4.86545	-5.11708	-5.3583	-5.5896	-5.80998	-6.01952	-6.21911	-6.4083	-6.58709	-6.75511	-6.91311	-7.06039	-7.19731	-7.32387	-7.44007	-7.5459	-7.80701	-6.73198	-7.95951	-7.72943	-6.91447	-8.26165	-9.44718	-9.57562	-9.47953
852	-6.17819	-5.86152	-5.54969	-5.24338	-4.94324	-4.64861	-4.35947	-4.07584	-3.79771	-3.52508	-3.25795	-2.99633	-2.74075	-2.49011	-2.2455	-2.00586	-1.77222	-1.54406	-1.32137	-1.10417	-0.892441	-0.68663	-0.485847	-0.290542	-0.101119	0.0828496	0.261363	0.43479	0.602382	0.764175	0.92087	1.07211	1.21789	1.35793	1.49282	1.62197	1.7457	1.864	1.97686	2.0843	1.92656	2.74569	2.82119	3.61381	4.9032	3.51328	3.15406	2.75082	2.96245
853	-12.9063	-12.4775	-12.0597	-11.6538	-11.2607	-10.8795	-10.5102	-10.1527	-9.80716	-9.4735	-9.15173	-8.84184	-8.54447	-8.25834	-7.98467	-7.72229	-7.47232	-7.23419	-7.00789	-6.79344	-6.59082	-6.40044	-6.22147	-6.05433	-5.89936	-5.75617	-5.62477	-5.50491	-5.39711	-5.30129	-5.21703	-5.14457	-5.08388	-5.03508	-4.99794	-4.97264	-4.95907	-4.95723	-4.96713	-4.98877	-5.81817	-5.043	-5.07336	-5.04441	-4.4517	-5.21582	-5.64024	-5.76544	-6.42616
854	-10.7727	-10.3577	-9.9514	-9.55474	-9.16853	-8.79191	-8.42489	-8.06747	-7.71964	-7.38141	-7.05278	-6.73374	-6.42495	-6.12508	-5.83542	-5.55472	-5.28419	-5.02321	-4.77179	-4.52993	-4.29761	-4.07532	-3.8621	-3.65843	-3.46472	-3.28053	-3.10585	-2.94034	-2.7847	-2.63889	-2.50226	-2.37515	-2.25755	-2.14968	-2.05109	-1.96219	-1.88276	-1.81281	-1.75232	-1.70131	-1.78712	-1.60697	-1.5458	-1.46607	-0.855317	-1.37548	-1.55838	-1.48038	-1.61957
855	-2.1691	-2.21835	-2.26608	-2.31216	-2.35651	-2.39923	-2.44032	-2.47977	-2.51759	-2.55378	-2.58834	-2.62127	-2.6525	-2.68216	-2.71014	-2.73655	-2.76127	-2.78436	-2.80584	-2.82568	-2.84391	-2.86047	-2.87545	-2.8888	-2.9005	-2.91059	-2.91905	-2.92591	-2.93114	-2.93474	-2.93674	-2.93712	-2.93587	-2.93302	-2.92855	-2.92247	-2.91479	-2.90549	-2.89458	-2.88206	-2.38112	-2.67263	-1.76107	-1.83153	-1.3534	-1.79202	-1.27796	-0.906372	-0.176776
856	2.38888	2.34539	2.29778	2.24614	2.19059	2.13103	2.06745	1.99986	1.92826	1.85264	1.77301	1.68936	1.6019	1.51023	1.41477	1.31508	1.21162	1.10415	0.992691	0.877234	0.75778	0.6346	0.507163	0.375729	0.240594	0.101481	-0.0416118	-0.189005	-0.340065	-0.494765	-0.653774	-0.816762	-0.98373	-1.1543	-1.32922	-1.50773	-1.69019	-1.87662	-2.06702	-2.26137	-2.79582	-2.59658	-3.64097	-2.63133	-3.02597	-3.77276	-4.79251	-4.09582	-4.54068
857	-17.3239	-16.7314	-16.1497	-15.5803	-15.0242	-14.4803	-13.9485	-13.4289	-12.9214	-12.426	-11.9428	-11.4718	-11.0139	-10.5671	-10.1333	-9.71082	-9.30132	-8.9039	-8.51858	-8.14535	-7.78421	-7.43591	-7.09893	-6.77404	-6.46191	-6.16182	-5.87378	-5.59718	-5.33324	-5.08187	-4.84199	-4.61415	-4.39834	-4.19501	-4.00326	-3.82393	-3.65659	-3.50123	-3.35787	-3.22649	-4.28429	-3.96468	-4.26707	-4.21918	-2.56567	-4.44928	-4.6372	-5.15204	-5.16669
858	-12.8828	-12.4542	-12.0351	-11.6264	-11.229	-10.8421	-10.4655	-10.0993	-9.74349	-9.3981	-9.06309	-8.73848	-8.42493	-8.12109	-7.82827	-7.54519	-7.27309	-7.01134	-6.75993	-6.51888	-6.28818	-6.06829	-5.85827	-5.65859	-5.46967	-5.29105	-5.12273	-4.96439	-4.81671	-4.67962	-4.55253	-4.43575	-4.32927	-4.23329	-4.1474	-4.07197	-4.00679	-3.95188	-3.90723	-3.87285	-4.72418	-3.98492	-4.89051	-3.48208	-1.4202	-3.33994	-4.97685	-3.07643	-3.99018
859	-8.16436	-8.0527	-7.94061	-7.82833	-7.71611	-7.60369	-7.49109	-7.3783	-7.26532	-7.15216	-7.0388	-6.92526	-6.81177	-6.69785	-6.58399	-6.4697	-6.35546	-6.24104	-6.12643	-6.01163	-5.89664	-5.78172	-5.66636	-5.55081	-5.43533	-5.31966	-5.2038	-5.0875	-4.97127	-4.85511	-4.7385	-4.62171	-4.50474	-4.38783	-4.27048	-4.1532	-4.03573	-3.91808	-3.80024	-3.68221	-4.2337	-3.98756	-3.12282	-2.1146	-0.981372	-0.808611	-1.62831	-1.66651	-1.45114
860	-10.2024	-9.69233	-9.19771	-8.71963	-8.25908	-7.815	-7.38739	-6.97626	-6.58161	-6.20343	-5.84173	-5.49651	-5.16845	-4.85614	-4.56092	-4.28153	-4.01915	-3.77319	-3.54363	-3.33047	-3.13372	-2.95375	-2.78977	-2.6422	-2.5113	-2.39673	-2.2985	-2.21644	-2.15091	-2.1018	-2.06891	-2.05235	-2.05212	-2.06818	-2.10058	-2.1492	-2.21408	-2.29523	-2.39263	-2.50631	-3.44612	-3.57539	-3.6658	-4.44992	-3.27505	-4.3982	-5.82654	-5.97004	-6.90056
861	-18.4078	-17.4802	-16.5713	-15.6829	-14.8171	-13.9717	-13.147	-12.3428	-11.5591	-10.796	-10.0534	-9.33134	-8.63134	-7.95036	-7.29132	-6.65138	-6.0333	-5.43568	-4.85851	-4.30181	-3.76556	-3.25086	-2.75549	-2.28057	-1.82707	-1.39394	-0.981183	-0.587968	-0.215993	0.134875	0.466154	0.777063	1.0676	1.33721	1.58705	1.81605	2.02476	2.2132	2.38135	2.52922	2.20486	1.8177	1.45184	1.24038	1.74615	1.53964	1.05883	0.729746	0.546695
862	-12.7527	-11.9536	-11.1768	-10.424	-9.6968	-8.99349	-8.31411	-7.65864	-7.02709	-6.41945	-5.83574	-5.27594	-4.74118	-4.22916	-3.74209	-3.27786	-2.83846	-2.42288	-2.03112	-1.66317	-1.31903	-0.999378	-0.702821	-0.430079	-0.181662	0.0430428	0.244035	0.421673	0.57519	0.70474	0.810884	0.893316	0.952035	0.986993	0.998339	0.986026	0.950103	0.89057	0.807427	0.700674	-0.264018	-0.296543	-1.48406	-2.14414	-1.7073	-3.5241	-4.8851	-4.93352	-5.32877
863	-9.52698	-9.15287	-8.78709	-8.43046	-8.08372	-7.74608	-7.41755	-7.09814	-6.78783	-6.48663	-6.19454	-5.91156	-5.63827	-5.37349	-5.11836	-4.87177	-4.6348	-4.4069	-4.18807	-3.97831	-3.77762	-3.5864	-3.40383	-3.23033	-3.06625	-2.91119	-2.76517	-2.62789	-2.49995	-2.38129	-2.27139	-2.17053	-2.07869	-1.99606	-1.92226	-1.85763	-1.80199	-1.75535	-1.71769	-1.68903	-2.13583	-1.98133	-2.43621	-2.33021	-2.72796	-3.60702	-3.74838	-3.97675	-3.42911
864	-9.3098	-8.98709	-8.6669	-8.34993	-8.03686	-7.72699	-7.42034	-7.1169	-6.81667	-6.51964	-6.22583	-5.93523	-5.64845	-5.36426	-5.08389	-4.80611	-4.53213	-4.26135	-3.99376	-3.72937	-3.46818	-3.21073	-2.95593	-2.70432	-2.45643	-2.21173	-1.97021	-1.73137	-1.49622	-1.26475	-1.03597	-0.810361	-0.587938	-0.369168	-0.153103	0.0593229	0.26858	0.474668	0.677588	0.877338	1.07243	1.41459	1.31155	1.82956	2.65446	2.62733	2.71518	2.8237	2.87952
865	-11.7411	-11.1592	-10.5884	-10.0298	-9.48471	-8.95186	-8.43125	-7.9229	-7.42678	-6.94292	-6.4713	-6.01193	-5.56575	-5.13084	-4.70907	-4.29863	-3.90128	-3.51612	-3.14316	-2.78239	-2.43381	-2.09814	-1.77392	-1.4619	-1.1627	-0.875648	-0.600735	-0.337407	-0.0868021	0.15116	0.37751	0.591718	0.793785	0.983314	1.16113	1.32645	1.47969	1.62083	1.74989	1.86686	1.91597	2.22859	2.29183	2.35196	2.95882	2.78687	3.30733	3.26829	3.70685
866	-5.28829	-5.09547	-4.9083	-4.72722	-4.55259	-4.38401	-4.22148	-4.06501	-3.91459	-3.77023	-3.63192	-3.49966	-3.37372	-3.25356	-3.13969	-3.03162	-2.92981	-2.83404	-2.74429	-2.66057	-2.58288	-2.51136	-2.44571	-2.38609	-2.33261	-2.28512	-2.24364	-2.20809	-2.17862	-2.1552	-2.13773	-2.12626	-2.12078	-2.12131	-2.12782	-2.14031	-2.15877	-2.18321	-2.21363	-2.25002	-2.24607	-2.1685	-2.35441	-1.71331	-2.01372	-2.75487	-3.11731	-3.41283	-3.30424
867	-8.07333	-7.88355	-7.6979	-7.51679	-7.3406	-7.16894	-7.00181	-6.8392	-6.68112	-6.52756	-6.37853	-6.23402	-6.09434	-5.95888	-5.82822	-5.70179	-5.58015	-5.46302	-5.3504	-5.24228	-5.13866	-5.03976	-4.94515	-4.85505	-4.76963	-4.6887	-4.61225	-4.54014	-4.47268	-4.40984	-4.35134	-4.29733	-4.24781	-4.20286	-4.16231	-4.12631	-4.09477	-4.06771	-4.04511	-4.02698	-4.40519	-3.81948	-4.10471	-3.92976	-3.67706	-4.0227	-3.86971	-4.61594	-4.77462
868	-8.70116	-8.38977	-8.0833	-7.78241	-7.48774	-7.19863	-6.91508	-6.63709	-6.36467	-6.09781	-5.83651	-5.58078	-5.33114	-5.08651	-4.84796	-4.61445	-4.38699	-4.16507	-3.94868	-3.73783	-3.53253	-3.33318	-3.13894	-2.95023	-2.76746	-2.59019	-2.41845	-2.25186	-2.09116	-1.93629	-1.7866	-1.64243	-1.50377	-1.37091	-1.24327	-1.1214	-1.00502	-0.894135	-0.788739	-0.688834	0.0397933	0.257362	0.563679	0.659392	0.668045	0.647922	0.796143	0.574518	0.609554
869	-6.12859	-5.89862	-5.67318	-5.45278	-5.23788	-5.028	-4.82313	-4.62328	-4.42845	-4.23864	-4.05384	-3.87406	-3.69967	-3.52991	-3.36552	-3.20579	-3.0514	-2.90201	-2.75761	-2.61821	-2.4838	-2.35467	-2.23024	-2.11082	-1.99662	-1.88741	-1.78316	-1.68369	-1.5894	-1.50028	-1.41593	-1.33656	-1.26216	-1.19289	-1.12843	-1.06906	-1.01465	-0.965195	-0.920691	-0.881139	-0.690587	-0.764784	-0.589285	-0.676756	-0.403312	-1.33685	-1.91314	-1.5594	-1.62393
870	-1.10482	-1.1628	-1.21891	-1.27301	-1.32501	-1.37502	-1.42305	-1.46908	-1.51312	-1.55517	-1.59523	-1.6333	-1.66931	-1.70341	-1.73545	-1.76557	-1.79365	-1.81974	-1.84385	-1.86598	-1.88613	-1.90427	-1.92046	-1.93467	-1.94688	-1.95711	-1.96537	-1.97167	-1.97598	-1.97832	-1.97869	-1.97709	-1.97351	-1.96798	-1.96046	-1.951	-1.93957	-1.92618	-1.91082	-1.8935	-1.47652	-1.29219	-1.58562	-1.72188	-1.31452	-1.56732	-1.95957	-2.08172	-2.01733
871	-3.78781	-3.57906	-3.37499	-3.17605	-2.98266	-2.79439	-2.61123	-2.43318	-2.26025	-2.09243	-1.92973	-1.77214	-1.61999	-1.47262	-1.33067	-1.19352	-1.06176	-0.935094	-0.813521	-0.69704	-0.585651	-0.479579	-0.378365	-0.282244	-0.191405	-0.105637	-0.0249403	0.050844	0.121389	0.186727	0.247142	0.302486	0.352759	0.39787	0.438013	0.473016	0.502969	0.527874	0.54773	0.562537	0.00491148	0.169048	-0.139845	0.104042	0.355826	-0.375737	-0.220698	-0.158653	0.158114
872	-2.63933	-2.50858	-2.38283	-2.26234	-2.14737	-2.03764	-1.93317	-1.83394	-1.73997	-1.65124	-1.56777	-1.48954	-1.41672	-1.34898	-1.28662	-1.22936	-1.17747	-1.1308	-1.08936	-1.05314	-1.02216	-0.996445	-0.975899	-0.960581	-0.950505	-0.945634	-0.945967	-0.951523	-0.962276	-0.978193	-0.999344	-1.0257	-1.05726	-1.09394	-1.1359	-1.18295	-1.23519	-1.2926	-1.3552	-1.42299	-2.09145	-2.2622	-2.57404	-2.80646	-2.28249	-2.92786	-2.49153	-2.63439	-3.13883
873	-1.40817	-1.5567	-1.70107	-1.84094	-1.97604	-2.10666	-2.23281	-2.35449	-2.47169	-2.58442	-2.69268	-2.79646	-2.89556	-2.99041	-3.08059	-3.1665	-3.24776	-3.32457	-3.39693	-3.46483	-3.52828	-3.58715	-3.64171	-3.6918	-3.73735	-3.77846	-3.81514	-3.84745	-3.87525	-3.89857	-3.91751	-3.93201	-3.94208	-3.94771	-3.94892	-3.9457	-3.93807	-3.92603	-3.90957	-3.88869	-3.84947	-3.63172	-3.66848	-3.62594	-3.57504	-3.75417	-3.7534	-3.131	-3.04444
874	-0.1262	-0.142366	-0.159458	-0.177441	-0.196275	-0.215998	-0.236608	-0.258107	-0.280494	-0.30377	-0.327933	-0.352985	-0.378868	-0.405695	-0.433349	-0.46195	-0.491374	-0.521684	-0.552877	-0.584955	-0.617918	-0.651691	-0.68642	-0.722034	-0.758453	-0.795752	-0.833932	-0.873078	-0.913021	-0.953755	-0.995458	-1.03804	-1.0815	-1.12575	-1.17097	-1.21698	-1.26386	-1.31161	-1.36025	-1.40976	-1.70699	-2.02014	-2.15149	-1.91787	-2.23443	-2.79912	-2.85677	-2.7485	-3.45505
875	0.0492848	0.185074	0.315773	0.441083	0.560753	0.675057	0.783995	0.887567	0.985774	1.07862	1.16609	1.2482	1.32479	1.39618	1.46206	1.52273	1.57793	1.62777	1.67228	1.71144	1.74526	1.77369	1.79683	1.81464	1.82708	1.8342	1.836	1.83247	1.82362	1.80949	1.79001	1.76521	1.7351	1.69974	1.659	1.61304	1.56179	1.50524	1.44339	1.37624	0.93901	1.07309	0.793581	0.749918	0.642725	0.0588476	-0.0654741	0.0202897	-0.174665
876	-2.72264	-2.67662	-2.63121	-2.58651	-2.5426	-2.49939	-2.45688	-2.41508	-2.37398	-2.33358	-2.29388	-2.25488	-2.21667	-2.17907	-2.14226	-2.10606	-2.07065	-2.03593	-2.00191	-1.96859	-1.93597	-1.90411	-1.87288	-1.84236	-1.81259	-1.78352	-1.75515	-1.72741	-1.70043	-1.6742	-1.64861	-1.62371	-1.59951	-1.57606	-1.55325	-1.53118	-1.50981	-1.48912	-1.46913	-1.44984	-1.77155	-1.82602	-1.82915	-1.65764	-1.62288	-2.02246	-1.95176	-1.94423	-1.82997
877	-0.392843	-0.400468	-0.408353	-0.416482	-0.424837	-0.433435	-0.442276	-0.451361	-0.460689	-0.470259	-0.480073	-0.49013	-0.500408	-0.510951	-0.521713	-0.532742	-0.543989	-0.555478	-0.56721	-0.579183	-0.591399	-0.603829	-0.616529	-0.62947	-0.642625	-0.656021	-0.669658	-0.683566	-0.697685	-0.712014	-0.726616	-0.741458	-0.756541	-0.771832	-0.787397	-0.803168	-0.819179	-0.835431	-0.851922	-0.868654	-0.91172	-0.89268	-0.857964	-0.959941	-0.915839	-0.846916	-0.71708	-0.895085	-0.860866
878	-1.77038	-1.66166	-1.55559	-1.45243	-1.35238	-1.25523	-1.16096	-1.06959	-0.981099	-0.895503	-0.812797	-0.73298	-0.656217	-0.582174	-0.511172	-0.442903	-0.377662	-0.315299	-0.255813	-0.199205	-0.145474	-0.0947279	-0.0467464	-0.00164244	0.040496	0.0797691	0.116177	0.149789	0.18046	0.20821	0.233157	0.255238	0.274455	0.290774	0.304267	0.314874	0.322628	0.32753	0.329579	0.328774	0.242889	0.32924	0.19522	0.0853439	0.117042	-0.00930466	-0.0718733	-0.144711	-0.178746
879	-0.807619	-0.783115	-0.758973	-0.735245	-0.711982	-0.689131	-0.666694	-0.644669	-0.623057	-0.601857	-0.581071	-0.560697	-0.540779	-0.52123	-0.502135	-0.48341	-0.465138	-0.447277	-0.429826	-0.412787	-0.396159	-0.379976	-0.364169	-0.348774	-0.333821	-0.319277	-0.305142	-0.291388	-0.278073	-0.265195	-0.252697	-0.240609	-0.22893	-0.217685	-0.206824	-0.196394	-0.186372	-0.176757	-0.16755	-0.15875	-0.168304	-0.112365	-0.173462	-0.111981	-0.0558249	-0.140951	-0.174796	-0.115384	-0.144225
880	-0.305193	-0.289278	-0.273659	-0.258372	-0.243446	-0.22885	-0.214584	-0.200646	-0.187038	-0.173759	-0.16081	-0.14819	-0.135925	-0.123962	-0.112354	-0.10105	-0.090098	-0.0794741	-0.0691781	-0.05921	-0.0495697	-0.0402771	-0.031292	-0.0226347	-0.014323	-0.00633772	0.00132107	0.00866886	0.015674	0.0223385	0.0286914	0.0347178	0.0404177	0.0457798	0.0508275	0.0555388	0.059925	0.0639862	0.0677223	0.0711333	0.113953	0.136458	0.0828938	0.0997369	0.146774	0.124392	0.0848017	0.0829251	0.11993
881	-0.379518	-0.359745	-0.340603	-0.322137	-0.304383	-0.287301	-0.270891	-0.255154	-0.240088	-0.225695	-0.211974	-0.198925	-0.186575	-0.174869	-0.163858	-0.153495	-0.143824	-0.134822	-0.12649	-0.118827	-0.111833	-0.105522	-0.0998652	-0.0948779	-0.0905684	-0.0869253	-0.0839487	-0.0816341	-0.0799916	-0.079017	-0.0787058	-0.0790611	-0.0800828	-0.0817665	-0.0841195	-0.0871317	-0.0908073	-0.0951465	-0.100149	-0.105816	-0.174195	-0.139836	-0.161921	-0.183719	-0.182206	-0.257272	-0.273124	-0.324603	-0.346392
882	-0.245134	-0.240763	-0.236603	-0.232661	-0.228947	-0.22545	-0.222172	-0.219113	-0.216271	-0.213648	-0.211243	-0.209057	-0.207092	-0.205342	-0.203813	-0.202499	-0.201405	-0.200528	-0.199869	-0.199427	-0.199202	-0.199195	-0.199404	-0.199831	-0.200474	-0.201333	-0.202409	-0.203704	-0.205212	-0.206934	-0.208875	-0.211032	-0.213406	-0.215991	-0.218797	-0.221813	-0.225045	-0.228492	-0.232154	-0.236032	-0.276363	-0.200393	-0.227963	-0.254591	-0.135524	-0.258337	-0.334037	-0.396231	-0.416691
883	-0.514828	-0.514976	-0.514812	-0.514336	-0.513551	-0.512456	-0.51105	-0.509333	-0.507307	-0.50497	-0.502322	-0.499364	-0.496103	-0.492526	-0.488646	-0.484448	-0.47995	-0.475142	-0.470026	-0.464601	-0.458866	-0.452836	-0.446484	-0.439823	-0.432868	-0.425606	-0.418036	-0.410141	-0.401955	-0.39348	-0.384679	-0.37557	-0.366154	-0.356451	-0.34642	-0.336104	-0.325482	-0.314553	-0.303318	-0.291776	-0.268868	-0.192404	-0.182991	-0.136523	-0.0284498	-0.115719	-0.0472572	-0.0508285	0.0127208
884	-1.11789	-1.08313	-1.04924	-1.01631	-0.984395	-0.953434	-0.923422	-0.894361	-0.866249	-0.839088	-0.812877	-0.787615	-0.763355	-0.739992	-0.717626	-0.696161	-0.675688	-0.656162	-0.637582	-0.619948	-0.603259	-0.58755	-0.572751	-0.558899	-0.546019	-0.534081	-0.523085	-0.513011	-0.5039	-0.495749	-0.48852	-0.482234	-0.476889	-0.472495	-0.469032	-0.466515	-0.464936	-0.464295	-0.464592	-0.465826	-0.587708	-0.495783	-0.542214	-0.466471	-0.408978	-0.51237	-0.651517	-0.756988	-0.701019
885	-1.98744	-1.89961	-1.8138	-1.73019	-1.64897	-1.56995	-1.49312	-1.4185	-1.34607	-1.27584	-1.20782	-1.14199	-1.07849	-1.01705	-0.957942	-0.900899	-0.846171	-0.793632	-0.743283	-0.695123	-0.649153	-0.605465	-0.563869	-0.524463	-0.487325	-0.452366	-0.419588	-0.388926	-0.360513	-0.334334	-0.310276	-0.288398	-0.268701	-0.251219	-0.235877	-0.222742	-0.211777	-0.202982	-0.196359	-0.191906	-0.220821	-0.206888	-0.255215	-0.275055	-0.289217	-0.401362	-0.430532	-0.364416	-0.383045
886	-1.71174	-1.66708	-1.62345	-1.58096	-1.53967	-1.49952	-1.46048	-1.42257	-1.38578	-1.35012	-1.31558	-1.28216	-1.24993	-1.21876	-1.18877	-1.15985	-1.1321	-1.10547	-1.07997	-1.05558	-1.03231	-1.0102	-0.989165	-0.969248	-0.950489	-0.932844	-0.916313	-0.900863	-0.886563	-0.873403	-0.861328	-0.850366	-0.840518	-0.831802	-0.82418	-0.817685	-0.812298	-0.808021	-0.804853	-0.802794	-0.838688	-0.810095	-0.861808	-1.1009	-0.857653	-1.12003	-1.16646	-1.07052	-0.997286
887	-2.46927	-2.40402	-2.33962	-2.27621	-2.21392	-2.15261	-2.09229	-2.03296	-1.97461	-1.91725	-1.86087	-1.80548	-1.75118	-1.69776	-1.64543	-1.59397	-1.54361	-1.49422	-1.44582	-1.3984	-1.35196	-1.3066	-1.26211	-1.21861	-1.17618	-1.13473	-1.09426	-1.05467	-1.01615	-0.97869	-0.942121	-0.906528	-0.871912	-0.838345	-0.80568	-0.77406	-0.743412	-0.713736	-0.685033	-0.657302	-0.632827	-0.53648	-0.837087	-0.841978	-0.593316	-0.656217	-0.825308	-0.601224	-0.838093
888	-1.42937	-1.41231	-1.39556	-1.37915	-1.36312	-1.34743	-1.33208	-1.31707	-1.3024	-1.28807	-1.27408	-1.26043	-1.24715	-1.23418	-1.22158	-1.20929	-1.19737	-1.18579	-1.17454	-1.16363	-1.15307	-1.14286	-1.13297	-1.12342	-1.11423	-1.10537	-1.09685	-1.08866	-1.08081	-1.07333	-1.06616	-1.05933	-1.05283	-1.04669	-1.04087	-1.0354	-1.03027	-1.02547	-1.02101	-1.01689	-1.22515	-0.937006	-1.18735	-1.38261	-1.29593	-1.586	-1.62521	-1.43807	-1.12898
889	-1.95217	-1.84688	-1.74406	-1.64393	-1.5467	-1.45214	-1.36026	-1.27107	-1.18455	-1.10071	-1.01955	-0.941064	-0.865421	-0.792291	-0.721989	-0.654211	-0.58925	-0.526955	-0.467328	-0.410369	-0.356077	-0.304561	-0.255598	-0.209303	-0.165766	-0.124885	-0.0866598	-0.0510168	-0.0181095	0.0120794	0.0396806	0.0646258	0.0869151	0.106509	0.123492	0.137791	0.149446	0.158456	0.164821	0.168543	0.331536	0.2764	0.118641	0.192754	0.238501	-0.17974	-0.334236	-0.601152	-0.357272
890	-1.12289	-1.06486	-1.00876	-0.954729	-0.902869	-0.853063	-0.80531	-0.759612	-0.715968	-0.674377	-0.634841	-0.597358	-0.562004	-0.528625	-0.497365	-0.468089	-0.440923	-0.415803	-0.392728	-0.371698	-0.352713	-0.335807	-0.320908	-0.308054	-0.297266	-0.288514	-0.281798	-0.277111	-0.274473	-0.27387	-0.2753	-0.278766	-0.284268	-0.291788	-0.301359	-0.312938	-0.326545	-0.34218	-0.359842	-0.379532	-0.292417	-0.0346282	-0.322789	-0.169016	-0.135738	-0.423005	-0.780759	-0.854479	-1.15543
891	-0.418806	-0.473731	-0.527137	-0.578905	-0.628927	-0.677317	-0.724075	-0.769202	-0.812696	-0.854558	-0.894788	-0.933386	-0.970274	-1.00561	-1.03925	-1.07132	-1.1017	-1.13046	-1.15759	-1.1831	-1.20698	-1.22919	-1.24982	-1.26883	-1.28618	-1.30191	-1.31602	-1.32854	-1.33941	-1.34865	-1.35629	-1.36231	-1.36672	-1.3695	-1.37067	-1.37023	-1.36817	-1.36451	-1.35923	-1.35234	-1.14321	-0.958282	-1.19773	-1.24076	-1.11094	-1.23353	-1.10732	-1.07848	-1.06677
892	0.598088	0.474234	0.353157	0.235127	0.120387	0.00868011	-0.0999929	-0.205632	-0.308238	-0.407811	-0.504349	-0.597855	-0.688135	-0.775579	-0.859812	-0.941196	-1.01938	-1.09455	-1.16669	-1.23581	-1.30192	-1.36487	-1.42493	-1.48198	-1.5359	-1.5868	-1.6347	-1.67969	-1.72156	-1.76035	-1.79622	-1.82908	-1.85894	-1.88573	-1.90958	-1.93037	-1.94817	-1.96298	-1.97479	-1.98361	-2.03518	-1.89073	-1.89202	-1.86956	-1.64547	-1.81647	-1.89553	-1.77925	-1.79449
893	-0.463461	-0.469607	-0.475269	-0.480434	-0.485093	-0.489257	-0.492927	-0.496101	-0.498781	-0.500966	-0.502656	-0.503851	-0.50455	-0.504757	-0.50447	-0.503688	-0.502414	-0.500648	-0.498389	-0.495637	-0.492393	-0.488664	-0.484435	-0.479714	-0.474511	-0.468818	-0.462635	-0.455946	-0.44878	-0.441141	-0.432995	-0.424358	-0.415231	-0.405635	-0.395528	-0.384954	-0.373891	-0.36234	-0.3503	-0.337772	-0.460994	-0.322616	-0.477859	-0.41825	-0.24056	-0.255197	-0.349228	-0.342489	-0.303059
894	-1.73359	-1.68305	-1.63317	-1.58404	-1.53578	-1.48829	-1.44155	-1.39557	-1.35035	-1.30588	-1.26218	-1.21924	-1.17715	-1.13572	-1.09514	-1.05523	-1.01617	-0.977858	-0.940305	-0.903508	-0.867467	-0.832257	-0.797727	-0.763953	-0.731005	-0.69881	-0.667368	-0.636614	-0.606679	-0.57756	-0.549129	-0.521452	-0.494527	-0.468411	-0.442991	-0.418376	-0.39451	-0.371394	-0.349028	-0.327412	-0.250735	-0.229203	-0.248813	-0.289587	-0.136781	-0.186123	-0.208746	-0.14515	-0.0834414
895	-0.118382	-0.175733	-0.231565	-0.285756	-0.338192	-0.388993	-0.438159	-0.485688	-0.531582	-0.575841	-0.618464	-0.659451	-0.69872	-0.73644	-0.772448	-0.8069	-0.839648	-0.870767	-0.900257	-0.928119	-0.954352	-0.978905	-1.00188	-1.02324	-1.04292	-1.06098	-1.07742	-1.09226	-1.10546	-1.117	-1.12696	-1.13529	-1.14199	-1.14707	-1.15054	-1.15239	-1.15262	-1.15124	-1.14824	-1.14363	-0.991838	-0.922775	-1.11759	-0.973248	-0.848386	-1.02188	-0.930852	-0.936784	-0.847914
896	-0.450733	-0.495893	-0.539659	-0.581931	-0.622625	-0.661833	-0.699555	-0.73579	-0.770538	-0.803801	-0.835577	-0.865866	-0.894609	-0.921929	-0.947709	-0.97206	-0.994876	-1.01621	-1.03607	-1.05445	-1.07134	-1.08673	-1.10067	-1.11313	-1.12409	-1.13357	-1.14158	-1.14813	-1.15319	-1.15677	-1.15889	-1.15953	-1.1587	-1.1564	-1.15263	-1.14739	-1.14069	-1.13252	-1.12288	-1.11178	-1.10982	-1.06426	-1.13676	-1.00442	-0.796766	-0.919154	-1.08565	-1.07342	-0.894204
897	-3.25313	-3.06898	-2.88936	-2.71466	-2.54525	-2.38075	-2.22115	-2.06646	-1.91668	-1.7718	-1.63183	-1.49676	-1.36688	-1.24161	-1.12151	-1.00605	-0.895729	-0.790292	-0.689741	-0.594075	-0.503295	-0.417579	-0.336559	-0.260424	-0.189323	-0.123085	-0.0617125	-0.00508719	0.0465466	0.0932203	0.135136	0.172187	0.204374	0.231643	0.254113	0.271684	0.284413	0.292298	0.29534	0.293539	0.224653	0.493909	0.576397	0.404022	0.595257	0.229504	0.0759492	-0.191868	-0.374036
898	-2.14163	-2.02919	-1.91919	-1.81185	-1.7074	-1.60561	-1.50648	-1.41001	-1.31619	-1.22504	-1.13654	-1.0507	-0.967697	-0.887169	-0.809465	-0.734249	-0.661844	-0.592086	-0.524975	-0.460511	-0.398694	-0.339649	-0.28312	-0.229239	-0.178112	-0.12962	-0.0837641	-0.0404533	0.000125692	0.03799	0.0733036	0.105981	0.136024	0.163374	0.188151	0.210247	0.229719	0.246567	0.260791	0.27239	0.451934	0.642904	0.40114	0.198332	0.541247	0.560826	0.59017	0.559006	0.492598
899	0.123642	0.0941579	0.0655219	0.0377987	0.011045	-0.0147998	-0.0397357	-0.0637626	-0.0868806	-0.10909	-0.13039	-0.150781	-0.170222	-0.188797	-0.206427	-0.223186	-0.239003	-0.253915	-0.267923	-0.281025	-0.293222	-0.304491	-0.31488	-0.324363	-0.332925	-0.340585	-0.347344	-0.353214	-0.358169	-0.362215	-0.365369	-0.367623	-0.368975	-0.369426	-0.368978	-0.367633	-0.36539	-0.36225	-0.358213	-0.353279	-0.373766	-0.161028	-0.393713	-0.70547	-0.374319	-0.414319	-0.647603	-0.488911	-0.11518
900	-1.41404	-1.33757	-1.26262	-1.18937	-1.11797	-1.04825	-0.980215	-0.913866	-0.849202	-0.786224	-0.724931	-0.665324	-0.607524	-0.551284	-0.496845	-0.443972	-0.392893	-0.343492	-0.29577	-0.249725	-0.205359	-0.162761	-0.121747	-0.0824122	-0.0448345	-0.00892772	0.0253081	0.0579414	0.0888316	0.11799	0.145541	0.171422	0.195632	0.218124	0.238996	0.258157	0.275654	0.291487	0.305657	0.318163	0.317572	0.386267	0.245545	0.304936	0.534054	0.464606	0.393249	0.359574	0.495086
[truncated: 915 more columns]

## Sheet: BSA
Albumin	Emission (nm)
Excitation (nm)	599.561	600.026	600.492	600.958	601.423	601.888	602.353	602.818	603.283	603.748	604.213	604.678	605.142	605.607	606.071	606.536	607	607.464	607.928	608.392	608.856	609.319	609.783	610.247	610.71	611.173	611.636	612.1	612.563	613.025	613.488	613.951	614.414	614.876	615.339	615.801	616.263	616.725	617.187	617.649	618.111	618.573	619.035	619.496	619.958	620.419	620.88	621.341	621.802
650	2.36726	2.36876	2.37265	2.37893	2.38757	2.3986	2.412	2.42778	2.44595	2.46649	2.48941	2.51471	2.54232	2.57237	2.60473	2.63954	2.67664	2.71611	2.75795	2.80216	2.84874	2.89758	2.94889	3.00257	3.05849	3.11677	3.17742	3.24055	3.30592	3.37349	3.44357	3.51601	3.5908	3.66778	3.74729	3.82897	3.91301	3.99939	4.08812	4.1792	4.42393	4.01146	4.39203	4.30354	4.93288	5.21871	5.49036	5.13303	5.42522
651	-3.44567	-3.0514	-2.66194	-2.27815	-1.90084	-1.52917	-1.16315	-0.80277	-0.448038	-0.0989511	0.24449	0.582286	0.913728	1.24024	1.56043	1.87567	2.1846	2.48791	2.78561	3.07767	3.36412	3.64435	3.91957	4.18917	4.45258	4.71039	4.96261	5.20976	5.45077	5.68569	5.91552	6.13975	6.35839	6.57097	6.77843	6.97985	7.17571	7.36599	7.5507	7.72984	8.06462	8.01568	7.95831	7.57926	8.04234	7.93457	7.87895	7.90108	7.75287
652	-0.409434	-0.249432	-0.0904868	0.0670562	0.222863	0.377274	0.530289	0.681908	0.83213	0.980956	1.12839	1.27442	1.41875	1.56199	1.70354	1.84399	1.98275	2.12012	2.25611	2.3907	2.5239	2.65542	2.78585	2.91488	3.04225	3.16823	3.29283	3.41632	3.53815	3.65833	3.7774	3.89507	4.01137	4.12603	4.23956	4.35147	4.462	4.57114	4.67892	4.78531	4.84434	4.44378	4.66438	4.19306	4.28344	4.8462	4.86897	4.9142	5.1166
653	3.90056	3.8094	3.72286	3.64114	3.5644	3.49247	3.42533	3.363	3.30547	3.25274	3.20481	3.16168	3.12343	3.08989	3.06121	3.03726	3.01815	3.00382	2.99428	2.98951	2.98952	2.9943	3.00386	3.01821	3.03728	3.06112	3.08972	3.12315	3.16128	3.20407	3.25171	3.3041	3.36126	3.42304	3.4897	3.56097	3.63697	3.71772	3.8032	3.89343	4.20849	3.73512	3.60928	3.41348	3.71115	4.06925	4.41631	4.2358	4.69076
654	-1.63278	-1.45264	-1.27331	-1.09516	-0.918573	-0.743171	-0.568951	-0.395913	-0.224058	-0.0533842	0.116107	0.284416	0.451184	0.617132	0.781543	0.945129	1.10718	1.26806	1.42776	1.58629	1.74363	1.89947	2.05446	2.20828	2.36059	2.51173	2.6617	2.81082	2.95844	3.10458	3.24986	3.39397	3.5369	3.67836	3.81896	3.95808	4.09604	4.23283	4.36845	4.5029	4.96163	4.79614	5.21575	5.10762	5.36805	5.59456	5.41809	5.12369	5.49676
655	0.3236	0.490133	0.656978	0.823777	0.990172	1.15652	1.32282	1.48908	1.65529	1.82145	1.98757	2.15364	2.31931	2.48528	2.65086	2.81675	2.98223	3.14767	3.31306	3.4784	3.6437	3.8086	3.97381	4.13897	4.30373	4.46844	4.63311	4.79809	4.96266	5.12684	5.29132	5.45576	5.62015	5.78414	5.94844	6.11234	6.2762	6.44001	6.60377	6.76749	6.80177	6.45276	6.42034	6.00621	6.06588	5.77112	6.03149	6.38003	6.83243
656	0.181532	0.249038	0.318084	0.388528	0.460214	0.533292	0.60776	0.683621	0.760872	0.839515	0.91955	1.00098	1.08361	1.16782	1.25323	1.34022	1.4284	1.51797	1.60893	1.70127	1.795	1.8899	1.9864	2.08428	2.18333	2.28376	2.38557	2.48898	2.59355	2.69928	2.8066	2.91531	3.0254	3.13662	3.24946	3.36344	3.47878	3.5955	3.7136	3.83307	4.39846	4.39925	4.363	4.26354	4.87841	4.67044	5.02838	5.27609	5.23784
657	2.70665	2.8468	2.98378	3.11729	3.24705	3.37336	3.4962	3.61559	3.73152	3.844	3.95301	4.05857	4.16046	4.25911	4.3541	4.44584	4.53394	4.61859	4.6998	4.77757	4.8519	4.92263	4.99008	5.05408	5.11452	5.17152	5.2251	5.27536	5.32207	5.36527	5.40514	5.44157	5.47458	5.5041	5.53027	5.55295	5.57223	5.58809	5.60054	5.60957	5.62142	5.66308	5.55988	5.2671	5.39436	5.40537	5.51377	4.93677	5.47472
658	-5.32494	-4.89525	-4.47385	-4.06169	-3.65961	-3.26672	-2.88303	-2.50853	-2.14322	-1.7871	-1.44018	-1.10245	-0.774605	-0.455237	-0.145718	0.155285	0.446478	0.728519	1.00141	1.26514	1.51972	1.76464	2.00093	2.22808	2.44561	2.65403	2.85333	3.04393	3.22498	3.39657	3.55942	3.71316	3.85778	3.99301	4.11943	4.2365	4.34448	4.4434	4.53324	4.614	5.45695	5.21392	5.31704	4.89664	5.39023	5.24256	5.21097	4.76131	4.76638
659	-2.16378	-1.93705	-1.71332	-1.49308	-1.27678	-1.06396	-0.854611	-0.648733	-0.446326	-0.247391	-0.0519282	0.140063	0.32818	0.513234	0.694429	0.872547	1.04682	1.21764	1.385	1.5489	1.70934	1.866	2.01954	2.16962	2.31593	2.4588	2.59823	2.7345	2.86704	2.99586	3.12152	3.24373	3.36251	3.4776	3.58949	3.69772	3.80252	3.90389	4.00183	4.09634	4.23046	4.24071	4.57963	4.48764	4.66258	4.58023	4.53627	4.64872	4.92674
660	0.611853	0.957869	1.29437	1.6206	1.9359	2.24097	2.53582	2.82044	3.09483	3.359	3.61294	3.85666	4.08966	4.31295	4.52556	4.72842	4.92065	5.1027	5.27457	5.43626	5.58776	5.72879	5.85995	5.98093	6.09151	6.19194	6.28224	6.36256	6.43256	6.4923	6.54204	6.58165	6.61112	6.63042	6.63964	6.63873	6.62773	6.60663	6.57544	6.53416	5.78837	5.46869	5.28448	4.77996	5.17762	5.09812	4.7163	4.11041	3.90445
661	5.36	5.15208	4.94884	4.75071	4.55812	4.37063	4.18824	4.01095	3.83877	3.67168	3.5097	3.35282	3.20136	3.05468	2.91339	2.77689	2.64577	2.51974	2.39878	2.2829	2.1721	2.0666	1.96595	1.87038	1.78008	1.69484	1.61465	1.53937	1.46931	1.40444	1.34448	1.28959	1.23975	1.19506	1.15532	1.12072	1.09115	1.06661	1.04711	1.03265	1.50366	1.66912	1.35469	0.932784	1.24068	1.31756	0.826175	0.646982	0.44868
662	-0.175718	-0.0606437	0.0533696	0.166073	0.27723	0.387082	0.495631	0.602876	0.708817	0.813453	0.916786	1.01882	1.11932	1.21875	1.31666	1.41348	1.50879	1.6028	1.69551	1.78693	1.87705	1.96568	2.0532	2.13943	2.22417	2.30762	2.38978	2.47082	2.55039	2.62851	2.70549	2.78119	2.85559	2.92855	3.00037	3.07074	3.13983	3.20764	3.27415	3.33938	3.11394	3.09549	3.40599	2.908	3.24837	3.35309	3.36275	3.3084	3.94007
663	4.36292	4.22004	4.08135	3.94717	3.81777	3.69285	3.57242	3.45648	3.34503	3.23806	3.13558	3.03758	2.94427	2.85524	2.77087	2.69081	2.61538	2.54443	2.47794	2.41593	2.35837	2.3054	2.25677	2.21262	2.17301	2.13785	2.10713	2.08082	2.05901	2.04168	2.02876	2.02029	2.01627	2.01669	2.02156	2.03084	2.04456	2.06271	2.08528	2.11229	2.58625	2.14524	1.62971	1.36732	1.9596	1.99359	2.05311	1.78726	1.74212
664	1.33024	1.46057	1.58766	1.71123	1.83101	1.94728	2.06004	2.16929	2.27502	2.37724	2.47596	2.57115	2.66265	2.75083	2.83532	2.91649	2.99398	3.06798	3.13847	3.20547	3.26898	3.32886	3.38538	3.4384	3.48782	3.53376	3.57621	3.61527	3.65076	3.6827	3.71123	3.73627	3.75784	3.77589	3.7905	3.80161	3.80925	3.81342	3.81413	3.81137	3.76736	3.25298	2.82371	2.2803	2.48034	2.85096	2.51678	2.0541	1.87191
665	2.49651	2.52637	2.55543	2.58362	2.6109	2.63732	2.66288	2.68758	2.71142	2.7344	2.75652	2.77778	2.79814	2.81769	2.83634	2.85417	2.8711	2.88718	2.90241	2.91678	2.93029	2.94292	2.95473	2.96567	2.97575	2.98497	2.99334	3.00087	3.00753	3.01333	3.0183	3.02241	3.02566	3.02807	3.02962	3.03033	3.03018	3.02919	3.02735	3.02467	2.92289	2.67655	2.51625	2.47868	2.83005	2.11956	2.08639	2.20488	2.65503
666	-1.45702	-1.24248	-1.0317	-0.825149	-0.623247	-0.425552	-0.232061	-0.0427764	0.142303	0.323177	0.499845	0.672308	0.840208	1.00427	1.16379	1.31944	1.47058	1.61752	1.76028	1.89885	2.03323	2.16315	2.28917	2.411	2.52839	2.64161	2.75067	2.85577	2.95648	3.05281	3.14519	3.2334	3.31743	3.39714	3.47284	3.54423	3.61147	3.67455	3.73349	3.78827	3.82038	3.74477	3.65227	3.78916	4.37234	4.24401	4.0871	3.80558	4.16674
667	1.13531	1.24755	1.35815	1.46686	1.57345	1.67817	1.781	1.88196	1.98103	2.07823	2.17354	2.26698	2.35834	2.44802	2.53564	2.62156	2.70543	2.78743	2.86755	2.9458	3.02218	3.09653	3.16917	3.23994	3.30869	3.37558	3.44061	3.5039	3.56519	3.6245	3.68206	3.73777	3.79161	3.84348	3.8936	3.94175	3.98805	4.03249	4.07508	4.11581	4.39637	4.38081	4.35688	4.08469	4.29565	4.46691	4.86675	4.8162	4.7179
668	-6.04143	-5.57542	-5.11772	-4.66934	-4.23123	-3.8024	-3.38285	-2.97259	-2.57161	-2.17992	-1.79751	-1.42439	-1.06132	-0.706751	-0.362197	-0.0261751	0.299869	0.616668	0.924222	1.22253	1.51159	1.79082	2.06141	2.32276	2.57433	2.8167	3.04986	3.27428	3.48901	3.6941	3.89044	4.07757	4.2555	4.42387	4.5834	4.73342	4.87427	5.00595	5.12847	5.24183	5.55963	5.12405	5.01043	4.77911	5.25562	5.90116	5.93378	5.52925	5.81559
669	-4.72428	-4.26576	-3.81645	-3.37736	-2.94939	-2.5316	-2.12397	-1.72652	-1.33924	-0.962125	-0.595186	-0.238418	0.107444	0.44389	0.769475	1.0856	1.39091	1.68609	1.97114	2.24606	2.51086	2.76499	3.00955	3.24399	3.46782	3.68157	3.88524	4.07923	4.2627	4.43573	4.59906	4.75231	4.89547	5.02827	5.15129	5.26399	5.36664	5.45926	5.54184	5.61437	6.23656	6.45941	7.42395	7.35057	7.44941	7.19695	7.01117	6.52746	6.41041
670	-5.19728	-4.79301	-4.39696	-4.01002	-3.63299	-3.26504	-2.90615	-2.55633	-2.21558	-1.8839	-1.56129	-1.24775	-0.943926	-0.648507	-0.362763	-0.0854632	0.1822	0.440832	0.690433	0.931003	1.16254	1.38458	1.59808	1.80255	1.99757	2.1836	2.36064	2.52904	2.68808	2.83781	2.97889	3.11097	3.23406	3.34792	3.45304	3.54898	3.63596	3.71399	3.78306	3.84318	3.83209	3.52133	3.1134	2.87535	2.84711	2.90875	2.87211	2.35043	2.62239
671	-7.44651	-6.83094	-6.2276	-5.63785	-5.06291	-4.50149	-3.95359	-3.41922	-2.89837	-2.39105	-1.89725	-1.41698	-0.95122	-0.497967	-0.0591693	0.367064	0.778899	1.17727	1.56217	1.93361	2.29158	2.63535	2.96642	3.28402	3.58751	3.87759	4.15427	4.41809	4.66792	4.90384	5.12688	5.33652	5.53274	5.71518	5.88461	6.04032	6.18267	6.31168	6.42733	6.52963	7.09208	6.89344	7.03622	6.77903	6.93154	7.14935	6.85903	6.22265	6.07252
672	-2.24312	-1.80575	-1.37807	-0.961048	-0.555535	-0.160627	0.223676	0.597375	0.960468	1.31296	1.65484	1.98612	2.30611	2.6162	2.91506	3.20396	3.48167	3.74882	4.00542	4.25145	4.48692	4.71136	4.92574	5.12956	5.32241	5.50475	5.67658	5.83823	5.989	6.12897	6.25874	6.378	6.48674	6.58477	6.67251	6.74957	6.81617	6.8723	6.91796	6.95316	6.93148	6.99305	6.99866	6.71543	6.68394	6.42525	6.32529	6.02444	6.26383
673	-2.28862	-2.04165	-1.79767	-1.55721	-1.32078	-1.08785	-0.858437	-0.632527	-0.410125	-0.19123	0.0241572	0.236037	0.443965	0.648837	0.849773	1.04764	1.24158	1.43203	1.61899	1.80246	1.98243	2.15853	2.33153	2.50103	2.66669	2.82887	2.98757	3.14313	3.29487	3.44281	3.58761	3.72892	3.86676	4.00083	4.13173	4.25887	4.38255	4.50276	4.61952	4.73281	4.84984	5.33276	5.77004	5.51837	5.72375	5.78395	6.07237	5.65926	5.95327
674	-0.347692	-0.0983528	0.146195	0.38541	0.618796	0.846872	1.06964	1.28709	1.49924	1.70607	1.9076	2.10381	2.29431	2.47991	2.65983	2.83482	3.00415	3.16819	3.32694	3.4804	3.62858	3.77117	3.90878	4.0411	4.16787	4.28938	4.40562	4.51683	4.62253	4.72275	4.81794	4.90785	4.99251	5.07173	5.14586	5.21459	5.27808	5.33632	5.38932	5.43708	5.49277	5.54517	5.4792	5.18707	5.23979	4.8744	4.72636	4.51397	4.23547
675	0.843819	0.873784	0.903809	0.933828	0.963778	0.993722	1.02366	1.05359	1.08352	1.11345	1.14336	1.17328	1.20312	1.23302	1.26286	1.29275	1.32257	1.35239	1.3822	1.41201	1.44181	1.47154	1.50133	1.53112	1.56083	1.59054	1.62025	1.65001	1.67971	1.70934	1.73902	1.7687	1.79838	1.82798	1.85765	1.88724	1.91683	1.94642	1.976	2.00557	2.50511	2.26288	1.83029	1.71384	2.03491	2.29255	1.97856	1.58065	1.92237
676	-2.58822	-2.1987	-1.81834	-1.44798	-1.0884	-0.738777	-0.399119	-0.0694244	0.250307	0.560074	0.859878	1.14972	1.429	1.69894	1.95836	2.20839	2.44795	2.67759	2.89731	3.1071	3.30698	3.49653	3.67659	3.84673	4.00661	4.15661	4.29673	4.42725	4.54759	4.65783	4.75844	4.84918	4.93003	5.00087	5.06199	5.11313	5.15443	5.18591	5.20754	5.21934	5.19214	4.93285	5.17553	4.60478	4.73312	4.83349	4.82742	4.64928	4.85008
677	-1.8573	-1.5283	-1.20526	-0.888913	-0.579901	-0.277541	0.0181643	0.307217	0.589616	0.865362	1.13445	1.39689	1.65214	1.90128	2.14326	2.37912	2.60783	2.82992	3.04539	3.25423	3.45644	3.65162	3.8406	4.02296	4.19832	4.36708	4.52925	4.68515	4.83411	4.97617	5.11196	5.24114	5.36373	5.47948	5.58889	5.69149	5.78753	5.87699	5.95989	6.03622	5.99992	5.79614	5.6852	5.71024	6.32786	6.84154	6.56334	6.49714	6.76206
678	0.1851	0.218374	0.251994	0.285888	0.319983	0.354352	0.388994	0.42391	0.459099	0.494561	0.530297	0.566306	0.60251	0.639066	0.675815	0.712917	0.750211	0.787778	0.825617	0.863728	0.902111	0.940683	0.979611	1.01881	1.0582	1.09785	1.13778	1.17807	1.21854	1.25919	1.30021	1.34149	1.38305	1.42478	1.46688	1.50915	1.5517	1.59451	1.6376	1.68095	2.24935	2.13788	2.12655	1.90785	2.3949	1.87478	1.70331	1.50199	2.01021
679	1.79145	1.98334	2.17111	2.35435	2.53269	2.70652	2.87584	3.04065	3.20095	3.35674	3.50802	3.6548	3.79676	3.93452	4.0675	4.19625	4.32023	4.43973	4.55473	4.66524	4.77127	4.87259	4.96964	5.0622	5.15009	5.23351	5.31246	5.38709	5.45709	5.52248	5.58354	5.64014	5.69226	5.73981	5.78301	5.82165	5.85584	5.88558	5.91087	5.93171	6.27724	6.03287	6.48163	5.70685	5.40191	5.61026	5.90141	5.83061	6.00725
680	-6.14641	-5.83736	-5.53403	-5.23707	-4.94711	-4.66351	-4.38626	-4.11537	-3.85083	-3.59264	-3.34081	-3.09534	-2.85672	-2.62394	-2.39799	-2.17791	-1.96463	-1.75768	-1.55705	-1.36275	-1.17478	-0.993524	-0.818194	-0.649191	-0.486858	-0.330826	-0.181094	-0.0373585	0.0997605	0.230304	0.354837	0.47307	0.585003	0.690415	0.789762	0.882615	0.969195	1.0495	1.12354	1.1913	1.53274	1.12965	1.24595	1.10975	1.32197	1.55538	0.801833	1.07971	1.27394
681	-1.23212	-1.00995	-0.7922	-0.579352	-0.371848	-0.169226	0.0285137	0.221371	0.409347	0.59244	0.770652	0.943981	1.11207	1.27565	1.434	1.58783	1.73645	1.88021	2.01912	2.15316	2.28234	2.40639	2.52586	2.64047	2.74998	2.85466	2.95449	3.04968	3.13983	3.22495	3.30542	3.38106	3.45185	3.51766	3.57879	3.63495	3.6863	3.73283	3.77454	3.81142	3.84939	3.72962	3.56995	3.44237	3.38169	2.81405	2.95508	2.63489	2.89118
682	-3.68458	-3.40808	-3.13528	-2.86678	-2.60314	-2.34378	-2.0887	-1.8379	-1.59138	-1.34913	-1.11117	-0.87749	-0.648576	-0.423444	-0.203062	0.013519	0.225369	0.432957	0.636284	0.835349	1.03015	1.22029	1.40658	1.58861	1.766	1.93914	2.10805	2.27306	2.43347	2.5893	2.74123	2.88892	3.03236	3.17126	3.30623	3.43668	3.5629	3.6849	3.80267	3.91622	4.36132	4.12126	4.40599	4.15039	4.64742	4.66311	4.60445	4.62465	4.74982
683	1.53017	1.6249	1.71804	1.80937	1.8987	1.98624	2.07198	2.15592	2.23807	2.31841	2.39696	2.47371	2.54851	2.62167	2.69288	2.76245	2.83007	2.89591	2.95995	3.02221	3.08268	3.14123	3.19812	3.25322	3.30642	3.35783	3.40746	3.45542	3.50148	3.54567	3.58817	3.62889	3.66783	3.70491	3.74029	3.77382	3.80557	3.83554	3.86374	3.89017	4.72243	3.97407	3.68094	2.9974	3.35229	3.54343	3.49647	3.29599	3.40904
684	-0.54497	-0.463695	-0.383942	-0.305887	-0.229694	-0.155191	-0.08238	-0.01126	0.0581687	0.125906	0.191952	0.256307	0.318838	0.379814	0.438973	0.49657	0.552358	0.606461	0.658881	0.709617	0.758668	0.805935	0.851623	0.895626	0.937856	0.978409	1.01728	1.05456	1.09008	1.12385	1.15602	1.18652	1.21533	1.24241	1.26788	1.29162	1.31369	1.33409	1.35282	1.36988	1.65748	1.02928	0.68108	0.617607	0.927418	1.03541	1.00039	0.473852	1.08789
685	0.323911	0.400903	0.477074	0.552257	0.626295	0.69935	0.771421	0.842509	0.912614	0.981736	1.04987	1.11703	1.18306	1.24825	1.31232	1.37555	1.43766	1.49879	1.55894	1.61812	1.67631	1.73341	1.78964	1.8449	1.89907	1.95226	2.00447	2.05582	2.10609	2.15527	2.20359	2.25093	2.2973	2.34259	2.38701	2.43036	2.47274	2.51415	2.55459	2.59406	2.33514	1.93849	1.66417	1.37724	1.42671	1.06562	1.05177	1.04504	1.61086
686	-1.96093	-1.66732	-1.37812	-1.09398	-0.815476	-0.542006	-0.273565	-0.0101537	0.248228	0.50158	0.749903	0.993195	1.23095	1.4642	1.69193	1.91512	2.13282	2.34552	2.55321	2.75588	2.95356	3.14581	3.33347	3.51613	3.6934	3.86569	4.03299	4.19565	4.35296	4.50497	4.65232	4.79469	4.93207	5.06418	5.1916	5.31377	5.43098	5.54323	5.6505	5.75282	5.80292	5.45102	5.7611	5.33661	5.61615	5.89331	5.79919	5.1653	5.09503
687	-1.62838	-1.36005	-1.09809	-0.843082	-0.595552	-0.354945	-0.121261	0.1055	0.325338	0.538253	0.744245	0.943314	1.13505	1.32029	1.49823	1.66964	1.83377	1.99102	2.14137	2.28482	2.42139	2.55079	2.67358	2.78948	2.89825	3.00017	3.09522	3.18359	3.2649	3.33919	3.40678	3.46752	3.52138	3.5683	3.60845	3.64168	3.66807	3.68763	3.70036	3.70625	3.75528	3.67496	3.55591	3.30518	3.28189	2.85651	2.58225	2.0403	1.98992
688	-1.07146	-0.980928	-0.88984	-0.798386	-0.706763	-0.614776	-0.522425	-0.429709	-0.336629	-0.243184	-0.149375	-0.0552021	0.0391318	0.134033	0.229093	0.324723	0.420509	0.516659	0.613171	0.710046	0.807284	0.904674	1.00264	1.10096	1.19944	1.29827	1.39747	1.49725	1.59717	1.69723	1.79788	1.89888	2.00025	2.10175	2.20384	2.30607	2.40865	2.5116	2.6149	2.71857	2.90558	2.93878	3.2839	2.94675	3.22942	2.90511	3.18318	3.61321	3.664
689	-6.01946	-5.61285	-5.21534	-4.82784	-4.45113	-4.08438	-3.72758	-3.38074	-3.04385	-2.71692	-2.39994	-2.09292	-1.79648	-1.50934	-1.23275	-0.965506	-0.708759	-0.461923	-0.225	0.00201083	0.219109	0.42586	0.623155	0.810539	0.987638	1.15487	1.31223	1.46003	1.59763	1.72509	1.84297	1.95098	2.04913	2.13722	2.21565	2.28406	2.34265	2.39142	2.43036	2.45947	2.23218	2.03043	2.55641	2.58005	2.50623	2.14246	1.52754	1.38266	1.33349
690	-9.42466	-8.78787	-8.16583	-7.55992	-6.97139	-6.39893	-5.84253	-5.30219	-4.77792	-4.26971	-3.77757	-3.30148	-2.84244	-2.39845	-1.97143	-1.55954	-1.16454	-0.785539	-0.422532	-0.0755202	0.255497	0.569857	0.868918	1.15199	1.4185	1.66909	1.90375	2.12294	2.32571	2.51217	2.68313	2.83816	2.97727	3.1002	3.20749	3.29867	3.37399	3.43346	3.47707	3.50482	3.49713	3.37294	3.09056	2.92718	2.60109	2.2409	2.59654	2.2946	2.56777
691	-4.96356	-4.7499	-4.53847	-4.32975	-4.12416	-3.92126	-3.72105	-3.52352	-3.32868	-3.13652	-2.94705	-2.76027	-2.57657	-2.39516	-2.21681	-2.04077	-1.86778	-1.69746	-1.52982	-1.36486	-1.20257	-1.0433	-0.886353	-0.732084	-0.580813	-0.432206	-0.286263	-0.142677	-0.00206634	0.135585	0.270874	0.4035	0.533461	0.660488	0.785128	0.906844	1.02591	1.14232	1.25608	1.36719	1.37306	1.83262	1.93373	1.97346	2.34136	2.16731	2.06141	1.8409	2.37305
692	-9.96755	-9.38783	-8.81751	-8.25786	-7.71005	-7.17286	-6.64629	-6.13035	-5.62502	-5.13033	-4.64625	-4.1728	-3.71095	-3.25872	-2.81805	-2.38704	-1.96755	-1.55864	-1.1603	-0.77254	-0.395357	-0.0295302	0.326521	0.671996	1.00618	1.32984	1.64296	1.94619	2.23823	2.51914	2.79014	3.0506	3.30054	3.53943	3.76833	3.98623	4.19364	4.39057	4.57701	4.75297	5.18819	5.18138	5.62021	5.3486	5.85147	6.33054	6.46638	6.56838	6.52331
693	-3.28699	-2.94342	-2.60674	-2.2777	-1.95699	-1.64389	-1.33841	-1.04053	-0.750268	-0.467615	-0.192573	0.0748572	0.334126	0.58635	0.830445	1.06746	1.29638	1.51773	1.73149	1.93768	2.13628	2.32691	2.51037	2.68626	2.85422	3.01462	3.16749	3.31311	3.45086	3.5808	3.70348	3.81861	3.92619	4.02603	4.11854	4.20333	4.2806	4.35037	4.41261	4.46735	4.94838	4.1084	3.68746	3.34921	4.11409	4.28921	4.41424	4.19067	4.37519
694	-2.92113	-2.8515	-2.78081	-2.70919	-2.6368	-2.5635	-2.48927	-2.41413	-2.33807	-2.2611	-2.1832	-2.10438	-2.02482	-1.94418	-1.86278	-1.7803	-1.69708	-1.61294	-1.52789	-1.44193	-1.35505	-1.26744	-1.17874	-1.08911	-0.998775	-0.907525	-0.815364	-0.722091	-0.628108	-0.53342	-0.437618	-0.340905	-0.243281	-0.144961	-0.0455188	0.0546164	0.155658	0.257607	0.360462	0.464223	0.899939	0.705658	0.66533	0.617042	1.06993	1.45937	1.23812	1.49924	2.14937
695	1.27622	1.20077	1.12997	1.06398	1.00295	0.946714	0.895279	0.848643	0.806808	0.769772	0.737536	0.7101	0.687507	0.66966	0.656636	0.648378	0.644922	0.646246	0.652349	0.66323	0.678892	0.699283	0.724492	0.75448	0.789167	0.828613	0.872818	0.921892	0.975624	1.03398	1.09722	1.16522	1.23798	1.31532	1.39758	1.48441	1.57598	1.67228	1.77332	1.8791	2.48924	2.39491	2.56209	2.83104	3.12648	3.47312	3.70534	3.29246	3.31381
696	-9.32417	-8.83735	-8.35886	-7.88974	-7.43099	-6.98157	-6.54149	-6.11075	-5.68936	-5.2773	-4.87459	-4.48121	-4.09799	-3.72327	-3.35867	-3.00262	-2.65664	-2.31996	-1.99258	-1.6745	-1.36573	-1.06688	-0.776684	-0.495785	-0.224763	0.0370001	0.289503	0.533261	0.767223	0.99145	1.20691	1.41311	1.61006	1.79734	1.97578	2.14461	2.30422	2.4546	2.59577	2.72772	3.26411	3.31907	3.71104	3.64767	3.85424	4.30607	4.4546	4.01013	4.1514
697	-2.7042	-2.50964	-2.3175	-2.1282	-1.94215	-1.75893	-1.57855	-1.40099	-1.22627	-1.05438	-0.885323	-0.719098	-0.556055	-0.39549	-0.238093	-0.0831871	0.0685625	0.217492	0.363601	0.506889	0.647357	0.784711	0.919545	1.05156	1.18047	1.30658	1.42988	1.55063	1.66831	1.78294	1.89501	2.00426	2.11072	2.21414	2.31498	2.4128	2.50783	2.60006	2.6895	2.77614	3.21835	3.24511	3.22531	3.24176	3.52002	3.49434	3.84547	3.76843	4.02167
698	-2.64636	-2.4646	-2.28628	-2.11178	-1.94147	-1.77497	-1.61228	-1.4534	-1.29834	-1.14708	-0.999634	-0.855999	-0.716471	-0.580449	-0.448518	-0.320109	-0.195774	-0.0752341	0.0415117	0.154463	0.263621	0.368761	0.470338	0.56812	0.66191	0.751922	0.838156	0.920786	0.999456	1.07419	1.14531	1.21266	1.27622	1.33589	1.39191	1.44404	1.49241	1.53702	1.57786	1.61495	1.64685	1.53491	1.98115	1.33874	2.16352	2.7259	2.13324	2.37834	2.59536
699	-12.8485	-12.259	-11.6784	-11.108	-10.5488	-9.99984	-9.46094	-8.93216	-8.41348	-7.90491	-7.40645	-6.9181	-6.44088	-5.97273	-5.51566	-5.0677	-4.63078	-4.20393	-3.78715	-3.38043	-2.98377	-2.59801	-2.22147	-1.85499	-1.49933	-1.1537	-0.818088	-0.491807	-0.176263	0.12861	0.424131	0.70963	0.985107	1.25	1.50545	1.75036	1.9853	2.21025	2.42522	2.63022	3.99716	3.87774	4.10061	4.1784	4.94479	4.20959	4.968	5.05106	5.17766
700	-4.24152	-4.08561	-3.93133	-3.77903	-3.62901	-3.48095	-3.33485	-3.19072	-3.04854	-2.90833	-2.77007	-2.63378	-2.49973	-2.36735	-2.23721	-2.10875	-1.98252	-1.85824	-1.73591	-1.61554	-1.49712	-1.38089	-1.26637	-1.1538	-1.04342	-0.934978	-0.828482	-0.723706	-0.621102	-0.520657	-0.421936	-0.325159	-0.230325	-0.137633	-0.0466823	0.0421347	0.129017	0.213963	0.296974	0.378051	0.715167	0.907706	0.719399	0.526018	1.24463	1.54866	1.72296	1.24333	2.0051
701	-2.44217	-2.34566	-2.25076	-2.15766	-2.06656	-1.97727	-1.88978	-1.8041	-1.72021	-1.63813	-1.55785	-1.47937	-1.40285	-1.32797	-1.25505	-1.18377	-1.11444	-1.04691	-0.981169	-0.917223	-0.855071	-0.794841	-0.736274	-0.679501	-0.624639	-0.571563	-0.520274	-0.470666	-0.422954	-0.377126	-0.332983	-0.290627	-0.250058	-0.211356	-0.174356	-0.139216	-0.105856	-0.0742736	-0.0444706	-0.0164464	-0.138301	-0.551302	-0.430065	-0.736727	-0.293613	-0.631868	-0.93045	-1.13585	-1.40866
702	2.87569	2.95621	3.03573	3.11407	3.19106	3.26687	3.34151	3.41497	3.48725	3.55836	3.62829	3.69705	3.76448	3.83088	3.89597	3.96002	4.02276	4.08433	4.14473	4.20396	4.26201	4.31877	4.37449	4.42903	4.48229	4.53438	4.5853	4.63516	4.68375	4.73107	4.77733	4.82242	4.86635	4.90901	4.95061	4.99095	5.03013	5.06814	5.105	5.1407	5.15547	4.92446	5.56503	5.83034	5.7164	6.09561	6.13002	6.00713	6.28625
703	-8.03268	-7.63619	-7.24674	-6.86519	-6.49234	-6.12734	-5.77022	-5.42096	-5.07956	-4.74603	-4.42036	-4.10256	-3.79328	-3.49119	-3.19759	-2.91121	-2.63329	-2.3632	-2.10094	-1.84652	-1.59992	-1.36166	-1.13071	-0.907593	-0.69276	-0.485725	-0.286488	-0.094643	0.0889826	0.264439	0.432487	0.592737	0.74519	0.889541	1.02642	1.15522	1.27626	1.38954	1.49506	1.59281	1.41761	0.989877	1.45672	1.56262	2.08784	2.1355	1.96972	1.75644	1.6684
704	-7.77611	-7.35941	-6.95009	-6.54905	-6.15713	-5.77346	-5.39803	-5.03085	-4.67192	-4.32124	-3.9788	-3.64461	-3.31937	-3.00165	-2.69285	-2.39161	-2.09925	-1.8151	-1.53916	-1.27143	-1.01191	-0.761138	-0.518028	-0.28313	-0.0569242	0.161105	0.370958	0.573061	0.766542	0.951456	1.1286	1.29757	1.45836	1.61066	1.75511	1.89111	2.01896	2.13867	2.25024	2.35367	2.30804	2.7757	2.24983	1.95417	2.45127	1.93694	2.32151	2.24921	2.57784
705	0.232733	0.327708	0.421837	0.514915	0.606745	0.697529	0.787266	0.875956	0.9636	1.0502	1.13575	1.22025	1.30353	1.38594	1.46713	1.54746	1.62656	1.70462	1.78165	1.85763	1.93256	2.0063	2.07915	2.15097	2.22158	2.29117	2.35971	2.42736	2.49383	2.55912	2.62351	2.68686	2.74918	2.81033	2.87057	2.92965	2.9877	3.04471	3.1007	3.15564	3.65509	3.43552	3.70017	3.39387	3.70364	3.80499	3.64772	3.98472	4.30804
706	-3.21846	-2.95783	-2.70267	-2.45355	-2.21097	-1.97441	-1.74385	-1.5193	-1.30076	-1.08823	-0.881706	-0.681192	-0.487098	-0.298587	-0.116471	0.0600346	0.230172	0.394326	0.552498	0.704687	0.850893	0.990821	1.12507	1.25334	1.37538	1.49145	1.60157	1.70594	1.80413	1.89617	1.98246	2.06279	2.13717	2.20545	2.26792	2.32432	2.37479	2.41933	2.45793	2.49061	2.68938	2.48385	2.68843	2.55595	2.87877	2.66496	2.56644	1.97954	1.81239
707	-0.053869	-0.00842762	0.0382278	0.0860007	0.134785	0.184682	0.235692	0.287814	0.34105	0.395397	0.450858	0.507431	0.564992	0.623789	0.683568	0.744587	0.806585	0.86969	0.933903	0.999224	1.06565	1.13304	1.20169	1.27144	1.34214	1.41395	1.48686	1.56104	1.63616	1.71221	1.78954	1.86796	1.94749	2.02795	2.10968	2.19234	2.2761	2.36095	2.4469	2.53395	3.06015	3.08637	3.55673	3.32327	3.71373	3.82189	3.92178	3.76821	4.16695
708	-4.16406	-3.83277	-3.50901	-3.1935	-2.88689	-2.5885	-2.29833	-2.01637	-1.74263	-1.47711	-1.2198	-0.970709	-0.730343	-0.497666	-0.27368	-0.0574181	0.150189	0.349614	0.540859	0.723922	0.898805	1.06516	1.22369	1.37405	1.51593	1.64966	1.77525	1.89294	2.00221	2.10314	2.19614	2.281	2.35771	2.42614	2.48657	2.53876	2.58284	2.61881	2.64666	2.66641	2.50568	2.43833	2.49202	2.28371	2.01804	1.95044	2.16456	1.8848	1.90956
709	-4.80523	-4.50618	-4.21239	-3.92451	-3.64314	-3.36766	-3.09807	-2.83436	-2.57655	-2.32461	-2.07857	-1.83841	-1.60464	-1.37624	-1.15421	-0.937572	-0.727272	-0.522833	-0.324256	-0.131542	0.0553115	0.235919	0.411061	0.580341	0.743414	0.90065	1.05205	1.19792	1.33763	1.47123	1.59928	1.7215	1.83788	1.94819	2.05291	2.15158	2.24445	2.3315	2.41274	2.48817	2.4881	2.62926	2.50116	2.36424	2.24474	2.11955	2.22678	2.24711	2.4313
710	-5.90793	-5.71972	-5.5324	-5.34638	-5.16204	-4.979	-4.79724	-4.61677	-4.4376	-4.25971	-4.08311	-3.9078	-3.73416	-3.56143	-3.39035	-3.2202	-3.05169	-2.88447	-2.71854	-2.55389	-2.39052	-2.22878	-2.06798	-1.90846	-1.75057	-1.59395	-1.43862	-1.28423	-1.13145	-0.980277	-0.830054	-0.68111	-0.533444	-0.387372	-0.242261	-0.0987376	0.0435127	0.18449	0.324194	0.462625	0.623881	0.696432	0.844602	0.873246	1.34346	1.36964	1.3093	1.37802	1.91394
711	-4.38578	-4.06526	-3.75111	-3.44403	-3.14466	-2.85232	-2.56703	-2.28878	-2.01757	-1.75339	-1.49626	-1.24617	-1.00364	-0.76761	-0.539109	-0.317148	-0.102683	0.104773	0.305218	0.498654	0.68508	0.864116	1.03654	1.20195	1.36001	1.5111	1.65521	1.79262	1.92276	2.04565	2.16184	2.27105	2.37327	2.46833	2.55661	2.63774	2.71193	2.77917	2.83945	2.89279	2.9993	2.96911	2.88105	2.75729	2.82858	2.27781	2.0899	1.86992	1.78339
712	-2.72909	-2.6055	-2.48202	-2.35891	-2.23644	-2.11434	-1.99261	-1.87125	-1.75027	-1.62966	-1.50942	-1.38955	-1.27031	-1.15119	-1.03269	-0.914314	-0.79656	-0.679176	-0.562163	-0.44552	-0.329248	-0.213596	-0.0980648	0.0170963	0.13164	0.245814	0.35962	0.473301	0.586368	0.698823	0.811152	0.923113	1.0347	1.14569	1.25654	1.36679	1.47667	1.58618	1.69533	1.8041	2.3416	2.08269	2.44768	2.7528	2.99374	3.44593	3.61274	3.38297	3.78089
713	-2.45789	-2.18614	-1.92099	-1.66302	-1.41277	-1.16966	-0.933713	-0.704914	-0.483267	-0.268773	-0.0614305	0.13876	0.33139	0.517291	0.695663	0.867275	1.03139	1.18838	1.33825	1.481	1.61663	1.74487	1.86627	1.98054	2.08748	2.18732	2.28007	2.36591	2.44447	2.51579	2.58017	2.63747	2.68768	2.73071	2.76675	2.79565	2.81748	2.83226	2.83997	2.84063	3.0924	2.94868	2.82664	2.7269	2.49901	2.56466	2.66639	2.33474	2.46813
714	-2.73217	-2.72047	-2.70775	-2.69405	-2.67938	-2.66373	-2.64709	-2.62947	-2.61086	-2.59126	-2.57068	-2.54911	-2.5266	-2.50306	-2.47859	-2.45308	-2.42664	-2.39922	-2.37082	-2.34143	-2.31106	-2.27978	-2.24745	-2.21414	-2.17993	-2.14473	-2.10856	-2.07132	-2.03319	-1.99417	-1.95408	-1.91302	-1.87098	-1.82805	-1.78406	-1.73919	-1.69334	-1.64652	-1.59872	-1.54995	-1.18885	-1.3577	-1.8845	-1.95303	-1.54144	-1.34596	-1.28074	-1.58048	-1.15233
715	-3.70029	-3.54683	-3.39571	-3.24729	-3.10186	-2.95911	-2.81903	-2.68163	-2.54691	-2.41486	-2.28548	-2.15879	-2.03503	-1.91368	-1.79526	-1.67925	-1.56617	-1.45574	-1.34798	-1.24289	-1.14046	-1.04091	-0.943798	-0.849356	-0.757773	-0.668843	-0.582566	-0.498764	-0.417798	-0.339652	-0.263987	-0.190974	-0.120615	-0.0530518	0.0120074	0.0742817	0.133914	0.190906	0.245255	0.296964	0.624751	0.45129	0.429659	0.196271	0.601906	0.561289	0.123301	0.0892795	0.020592
716	-0.771036	-0.784966	-0.797371	-0.808221	-0.817497	-0.825224	-0.831401	-0.83603	-0.839109	-0.84064	-0.840621	-0.839053	-0.835945	-0.831282	-0.825085	-0.817328	-0.808043	-0.797215	-0.784846	-0.770933	-0.755479	-0.73852	-0.719983	-0.699905	-0.678332	-0.655223	-0.630579	-0.60434	-0.576621	-0.54743	-0.516643	-0.484319	-0.45046	-0.415143	-0.378215	-0.339836	-0.299929	-0.258492	-0.215525	-0.17103	-0.0687967	-0.563862	-0.239005	-0.265983	-0.0331592	0.199222	0.0792744	-0.0668308	0.0216896
717	-2.34679	-2.29157	-2.23656	-2.1819	-2.12769	-2.07381	-2.02028	-1.96708	-1.91421	-1.86169	-1.8095	-1.75765	-1.70624	-1.65506	-1.60433	-1.55382	-1.50376	-1.45404	-1.40465	-1.35559	-1.30688	-1.2586	-1.21055	-1.16283	-1.11556	-1.06862	-1.02201	-0.975638	-0.9297	-0.884194	-0.838923	-0.793986	-0.749384	-0.705211	-0.661276	-0.617768	-0.574594	-0.531752	-0.489243	-0.447066	-0.449682	-0.393975	-0.444211	-0.406338	-0.287258	-0.568343	-0.790239	-1.02838	-0.504019
718	-3.1322	-3.01697	-2.90417	-2.79403	-2.6868	-2.58223	-2.48032	-2.38107	-2.28449	-2.19057	-2.0993	-2.0107	-1.92495	-1.84167	-1.76122	-1.68325	-1.60811	-1.53562	-1.46577	-1.39858	-1.33404	-1.27228	-1.21303	-1.15643	-1.1026	-1.05141	-1.00285	-0.956841	-0.91357	-0.873023	-0.835024	-0.799664	-0.766943	-0.736923	-0.709474	-0.684715	-0.662583	-0.643079	-0.626203	-0.611954	-0.731133	-1.10707	-0.9367	-1.16018	-0.935162	-0.817335	-1.17314	-1.66126	-1.14764
719	-3.32384	-3.03198	-2.74637	-2.46765	-2.19639	-1.93198	-1.67443	-1.42373	-1.17989	-0.9429	-0.712768	-0.489491	-0.273527	-0.063945	0.138353	0.33424	0.522872	0.704678	0.879659	1.04781	1.20914	1.36332	1.51102	1.65188	1.78564	1.91261	2.03278	2.14639	2.25295	2.3525	2.44549	2.53167	2.61106	2.68351	2.74932	2.80822	2.86035	2.90571	2.94431	2.97614	3.11994	3.04237	3.01816	2.90289	3.39913	3.50143	3.14773	3.05661	3.32745
720	-1.5146	-1.45584	-1.39751	-1.33973	-1.28265	-1.22611	-1.17014	-1.11473	-1.05987	-1.00557	-0.951826	-0.898642	-0.846128	-0.794058	-0.742657	-0.691701	-0.641412	-0.591677	-0.542499	-0.493875	-0.445807	-0.398396	-0.351438	-0.305035	-0.259286	-0.214089	-0.169446	-0.125261	-0.0817252	-0.0388344	0.00359673	0.0454748	0.0867999	0.127485	0.167705	0.207287	0.246318	0.284799	0.322729	0.360109	0.442879	0.327003	0.313862	0.242681	0.577178	0.957836	1.0099	0.698269	0.491689
721	-6.28185	-5.93661	-5.59724	-5.26448	-4.93904	-4.62019	-4.30793	-4.00226	-3.70318	-3.41069	-3.12479	-2.84548	-2.57334	-2.3072	-2.0482	-1.79522	-1.54936	-1.31006	-1.07732	-0.851141	-0.631526	-0.418926	-0.212421	-0.012478	0.180493	0.366931	0.546834	0.720571	0.887393	1.04734	1.20111	1.34835	1.48905	1.62293	1.75058	1.87144	1.98579	2.09364	2.19498	2.28982	2.7008	2.57346	2.43799	2.36733	2.40296	2.52706	2.70596	2.7299	2.66229
722	-3.1822	-3.07809	-2.97567	-2.87518	-2.77682	-2.68038	-2.58587	-2.49326	-2.40258	-2.31382	-2.22697	-2.14204	-2.05921	-1.97812	-1.89911	-1.82184	-1.74666	-1.67338	-1.60202	-1.53256	-1.46502	-1.39952	-1.33579	-1.27398	-1.21419	-1.15631	-1.10033	-1.04614	-0.993972	-0.943809	-0.895437	-0.848967	-0.804399	-0.761823	-0.721054	-0.682269	-0.645377	-0.610379	-0.577275	-0.546064	-0.639312	-0.530992	-0.449707	-0.896596	-0.650482	-1.0427	-0.967468	-1.10193	-0.728247
723	-1.15306	-0.997615	-0.845117	-0.695901	-0.550276	-0.40792	-0.268831	-0.13301	-0.000456382	0.128829	0.254847	0.377596	0.496825	0.613046	0.725759	0.835452	0.941651	1.0446	1.14429	1.24073	1.33391	1.42365	1.51033	1.59376	1.67377	1.75054	1.82406	1.8945	1.96154	2.02521	2.08577	2.1431	2.19719	2.24793	2.29555	2.33983	2.38089	2.41872	2.45333	2.48471	2.98993	2.68573	2.78195	2.64676	2.78277	2.57675	2.45461	1.93865	2.10905
724	-4.49237	-4.14744	-3.81071	-3.48292	-3.16474	-2.85547	-2.5551	-2.26364	-1.98108	-1.70742	-1.44266	-1.18681	-0.94038	-0.702315	-0.473635	-0.253357	-0.0424263	0.159639	0.35284	0.537176	0.712646	0.878903	1.03666	1.18556	1.3253	1.45621	1.57829	1.69179	1.7962	1.89159	1.97836	2.05631	2.12544	2.18562	2.23711	2.27969	2.31348	2.33848	2.3547	2.36212	2.51688	2.37919	2.1273	2.15069	2.16169	2.05635	2.08144	1.73123	1.38464
725	-1.25726	-1.2133	-1.16998	-1.12737	-1.08558	-1.04451	-1.00416	-0.964538	-0.925633	-0.887449	-0.849987	-0.813245	-0.777302	-0.742002	-0.707497	-0.673639	-0.640572	-0.608223	-0.576592	-0.54568	-0.515486	-0.486073	-0.457314	-0.429273	-0.402008	-0.375459	-0.349625	-0.324452	-0.30005	-0.276413	-0.253439	-0.231181	-0.209637	-0.188853	-0.168738	-0.14938	-0.130734	-0.1128	-0.0955773	-0.0790672	-0.236443	-0.380798	-0.330685	-0.719122	-0.382744	-0.464107	-0.580715	-0.908852	-0.890868
726	-0.716698	-0.785934	-0.853216	-0.918395	-0.981336	-1.04218	-1.10093	-1.15759	-1.21215	-1.26462	-1.31499	-1.36326	-1.40935	-1.45344	-1.49534	-1.53525	-1.57298	-1.60862	-1.64218	-1.67365	-1.70304	-1.73028	-1.7555	-1.77863	-1.79963	-1.81856	-1.83541	-1.85021	-1.8629	-1.87349	-1.88203	-1.88849	-1.89288	-1.89518	-1.89542	-1.89358	-1.88968	-1.88371	-1.87567	-1.86556	-1.96337	-1.99055	-1.89144	-1.98348	-1.86377	-1.45532	-1.67593	-1.80527	-1.68337
727	-6.22456	-5.81192	-5.40789	-5.01334	-4.62911	-4.25433	-3.889	-3.53312	-3.1867	-2.84973	-2.52221	-2.20414	-1.89618	-1.597	-1.30788	-1.02758	-0.757311	-0.496451	-0.245002	-0.00296538	0.229659	0.452401	0.666223	0.870632	1.06522	1.25044	1.42628	1.5931	1.75018	1.89759	2.03595	2.16493	2.28455	2.39457	2.49546	2.5868	2.6688	2.74147	2.80482	2.85883	2.76738	2.76359	2.35481	2.41969	2.53724	2.63472	2.35473	1.98665	1.82495
728	-1.41896	-1.51623	-1.60949	-1.69852	-1.78315	-1.86357	-1.93978	-2.01178	-2.07958	-2.14316	-2.20254	-2.25771	-2.30856	-2.35532	-2.39778	-2.43613	-2.4702	-2.50009	-2.52578	-2.54728	-2.56459	-2.57768	-2.58662	-2.59137	-2.59193	-2.58832	-2.58053	-2.56854	-2.5524	-2.53214	-2.50766	-2.47901	-2.44619	-2.40928	-2.36813	-2.3229	-2.27352	-2.21998	-2.16229	-2.10044	-2.08247	-2.18348	-2.19348	-2.01942	-1.90711	-1.80157	-1.77124	-1.84874	-1.43265
729	-3.3555	-3.12302	-2.89422	-2.6696	-2.44962	-2.23381	-2.02216	-1.81468	-1.61135	-1.41219	-1.21719	-1.02635	-0.840075	-0.657552	-0.479571	-0.305365	-0.135681	0.0298578	0.191253	0.348503	0.501609	0.650254	0.795081	0.935763	1.07201	1.20413	1.33213	1.45626	1.57599	1.69135	1.80284	1.9102	2.01344	2.11234	2.20733	2.29801	2.38457	2.46703	2.54538	2.61962	2.8618	2.87526	2.8995	2.90703	3.1815	3.20032	3.13837	3.15898	3.54414
730	-3.96899	-3.75075	-3.53551	-3.32377	-3.11595	-2.9116	-2.71072	-2.51331	-2.31937	-2.12889	-1.94189	-1.75836	-1.57868	-1.40208	-1.22932	-1.05966	-0.893812	-0.731422	-0.572488	-0.417008	-0.264984	-0.11673	0.0283921	0.17006	0.307978	0.442457	0.573496	0.701366	0.825518	0.945972	1.06325	1.17709	1.28749	1.39422	1.49775	1.59762	1.69407	1.78709	1.87669	1.96287	2.15756	1.88073	2.17326	2.38571	2.70659	2.70301	3.13225	2.90038	2.81206
731	-2.88814	-2.68543	-2.4864	-2.29148	-2.10109	-1.91479	-1.73259	-1.55448	-1.38048	-1.21057	-1.04476	-0.883049	-0.725769	-0.572244	-0.423133	-0.277795	-0.136853	7.71536e-06	0.132789	0.261489	0.38611	0.506395	0.622864	0.735253	0.843333	0.94735	1.0473	1.1434	1.23522	1.32279	1.4065	1.48614	1.56172	1.63308	1.70054	1.76381	1.82303	1.87821	1.92934	1.97643	1.92903	2.0378	1.88133	1.97652	2.22339	2.31046	2.08578	1.99726	2.11078
732	-4.53779	-4.22482	-3.91878	-3.62036	-3.33016	-3.04755	-2.77252	-2.50508	-2.24521	-1.99293	-1.74823	-1.51112	-1.28207	-1.0601	-0.846172	-0.639354	-0.44054	-0.249275	-0.06556	0.110605	0.279219	0.439945	0.593476	0.739457	0.877598	1.00822	1.13133	1.24716	1.35521	1.45554	1.54857	1.63409	1.71209	1.78243	1.84541	1.90076	1.94863	1.98901	2.02191	2.04732	1.9835	1.97692	1.96305	1.59854	1.91368	2.19102	2.24865	2.06866	2.27626
733	-4.20571	-3.89162	-3.58417	-3.28406	-2.99189	-2.70701	-2.42944	-2.15916	-1.89617	-1.64049	-1.3921	-1.15101	-0.917707	-0.691193	-0.472439	-0.260502	-0.0562945	0.140648	0.330324	0.512735	0.687881	0.855408	1.01604	1.1694	1.3152	1.45375	1.58508	1.70943	1.82627	1.93565	2.03803	2.13319	2.22111	2.30163	2.37509	2.44119	2.50008	2.55178	2.59626	2.63355	2.76077	2.52176	2.58766	2.50504	2.57346	2.52877	2.6819	2.59374	2.87572
734	-2.89067	-2.75572	-2.6217	-2.48889	-2.35758	-2.22748	-2.09859	-1.97091	-1.84443	-1.71917	-1.59512	-1.47228	-1.35091	-1.23048	-1.11153	-0.993518	-0.876971	-0.761629	-0.647492	-0.534559	-0.422831	-0.312545	-0.203225	-0.0951086	0.0115735	0.117056	0.221339	0.324643	0.426525	0.52699	0.626474	0.724759	0.821844	0.917524	1.01221	1.1055	1.1976	1.28849	1.3782	1.46671	1.62896	1.94314	2.02747	1.81963	2.12298	2.35245	2.44993	2.24656	2.5259
735	-1.57078	-1.54257	-1.51417	-1.48564	-1.45706	-1.42835	-1.39952	-1.37057	-1.34149	-1.31229	-1.28297	-1.25352	-1.22402	-1.19433	-1.16458	-1.13464	-1.10464	-1.07453	-1.04429	-1.01393	-0.983441	-0.952901	-0.922172	-0.89132	-0.860413	-0.829384	-0.798234	-0.766894	-0.735499	-0.704051	-0.672412	-0.640652	-0.60877	-0.576836	-0.544711	-0.512533	-0.480234	-0.447814	-0.415273	-0.38261	0.120114	-0.0458967	0.433453	0.397739	0.90069	0.929627	0.810037	0.49459	0.625468
736	-0.446404	-0.350751	-0.257459	-0.166737	-0.0787705	0.00663724	0.0894865	0.169777	0.247509	0.322683	0.395298	0.465355	0.532711	0.597656	0.659911	0.719745	0.776899	0.831507	0.883566	0.933078	0.980043	1.02437	1.06624	1.10557	1.14227	1.17644	1.20807	1.23722	1.26378	1.28774	1.30923	1.32817	1.34458	1.35843	1.36977	1.37857	1.38483	1.38857	1.38978	1.38847	1.43918	1.46778	1.33763	1.14682	1.21825	1.5772	1.61902	1.63407	1.84585
737	-1.57241	-1.36397	-1.1591	-0.958259	-0.761855	-0.569456	-0.381063	-0.196677	-0.0162954	0.16008	0.332449	0.500813	0.664822	0.825182	0.981205	1.13356	1.2816	1.42565	1.56571	1.70178	1.83386	1.96168	2.0858	2.20592	2.32181	2.43373	2.54168	2.64588	2.74587	2.84169	2.93376	3.02185	3.10597	3.18594	3.26213	3.33419	3.4023	3.46645	3.52665	3.58289	3.75419	3.71153	3.60481	3.48341	3.60429	3.53418	3.42895	3.22287	3.41771
738	-6.57612	-6.16423	-5.76141	-5.36854	-4.98644	-4.61424	-4.25197	-3.8996	-3.55714	-3.2246	-2.90197	-2.58926	-2.28709	-1.99418	-1.71177	-1.43866	-1.17602	-0.923247	-0.680344	-0.44731	-0.224145	-0.0113001	0.192146	0.385722	0.569044	0.742538	0.906204	1.06037	1.20436	1.33824	1.4626	1.57713	1.68183	1.77652	1.86159	1.93668	2.00198	2.05751	2.10324	2.13919	2.28162	2.40079	2.5222	2.44318	2.48673	2.65704	2.06938	2.04379	1.90188
739	-6.90935	-6.5415	-6.18102	-5.82872	-5.48533	-5.15007	-4.82296	-4.50398	-4.19315	-3.89045	-3.5959	-3.30948	-3.0318	-2.76164	-2.50019	-2.2463	-2.00106	-1.76394	-1.53492	-1.314	-1.10119	-0.896919	-0.7003	-0.511787	-0.331759	-0.159801	0.00408687	0.160233	0.307963	0.44733	0.578938	0.702475	0.817943	0.925117	1.02446	1.11555	1.1986	1.27361	1.34059	1.39954	1.23344	1.10426	1.1758	1.10293	1.16399	1.31703	1.34919	1.24721	1.08189
740	-2.07325	-2.0801	-2.085	-2.08794	-2.0889	-2.0879	-2.08493	-2.08001	-2.07313	-2.06428	-2.05347	-2.0407	-2.026	-2.00931	-1.9907	-1.9701	-1.94758	-1.9231	-1.89668	-1.8683	-1.83797	-1.80575	-1.77152	-1.73533	-1.69727	-1.65727	-1.61533	-1.57134	-1.5255	-1.47782	-1.42809	-1.37642	-1.32281	-1.26737	-1.20987	-1.15055	-1.0893	-1.02611	-0.960989	-0.893928	-0.636604	-0.548079	-0.354632	-0.155811	0.0369069	0.157643	0.295525	0.181019	0.566183
741	-0.883137	-0.829222	-0.776963	-0.726477	-0.677867	-0.631022	-0.585942	-0.542628	-0.501079	-0.461296	-0.423278	-0.387025	-0.352611	-0.319885	-0.28899	-0.259792	-0.232416	-0.206798	-0.182938	-0.160835	-0.140491	-0.121943	-0.10511	-0.0900355	-0.0767455	-0.0652058	-0.0554163	-0.0473617	-0.0410765	-0.0365496	-0.0337613	-0.0327232	-0.0334354	-0.0358907	-0.0400996	-0.0460441	-0.0537314	-0.0631613	-0.074334	-0.0872494	0.252618	-0.00529168	0.0103124	0.211972	0.198105	0.474307	0.299199	-0.195742	0.106333
742	-2.74864	-2.58954	-2.43386	-2.28197	-2.13417	-1.99013	-1.84985	-1.71334	-1.58059	-1.4516	-1.32638	-1.20492	-1.08747	-0.973525	-0.863577	-0.757151	-0.654704	-0.556003	-0.46105	-0.369842	-0.282382	-0.198845	-0.118869	-0.0426407	0.0296891	0.0982884	0.163157	0.224424	0.281823	0.335381	0.385328	0.431544	0.47403	0.512705	0.547738	0.578977	0.606502	0.630312	0.650407	0.666788	0.504968	0.436291	0.0806336	-0.0805911	0.310531	0.342349	0.154557	-0.172995	-0.393052
743	-2.35631	-2.32991	-2.30205	-2.27278	-2.24217	-2.21016	-2.17675	-2.14195	-2.10574	-2.06813	-2.02913	-1.98872	-1.94701	-1.90381	-1.8593	-1.8133	-1.76601	-1.71732	-1.66724	-1.61576	-1.56289	-1.50875	-1.45309	-1.39605	-1.33773	-1.27803	-1.21694	-1.15433	-1.09046	-1.02535	-0.958709	-0.890682	-0.821267	-0.750618	-0.67843	-0.605016	-0.530219	-0.454041	-0.376481	-0.297539	-0.0700469	-0.226329	-0.291298	0.0698611	0.445441	0.783378	0.841427	0.651613	1.29383
744	-7.04517	-6.74094	-6.44177	-6.14834	-5.86126	-5.57988	-5.30421	-5.03426	-4.77001	-4.51147	-4.25864	-4.01153	-3.77063	-3.53492	-3.3054	-3.0811	-2.86297	-2.65052	-2.44376	-2.24268	-2.04729	-1.85798	-1.67395	-1.4956	-1.3233	-1.15666	-0.995683	-0.840036	-0.690391	-0.546712	-0.408376	-0.2757	-0.148685	-0.0275863	0.0881202	0.197935	0.302113	0.400655	0.493562	0.580832	0.739833	0.43432	0.54368	0.117844	0.293821	0.450907	0.443975	0.304511	0.386411
745	-4.02536	-3.79343	-3.56597	-3.34349	-3.12643	-2.91434	-2.70719	-2.50499	-2.30775	-2.11546	-1.92812	-1.74573	-1.56867	-1.39617	-1.22898	-1.06638	-0.909065	-0.756679	-0.609223	-0.466698	-0.329104	-0.19672	-0.0689762	0.0538373	0.171471	0.284196	0.392012	0.495135	0.593121	0.686003	0.774181	0.85745	0.935809	1.00911	1.07766	1.14117	1.19979	1.25352	1.30237	1.34633	1.72886	1.53624	1.22914	0.968777	1.36729	1.1488	1.03313	1.00421	1.17427
746	-3.98381	-3.67065	-3.36457	-3.06624	-2.77629	-2.49406	-2.21955	-1.95277	-1.69372	-1.44238	-1.19878	-0.962891	-0.735213	-0.514759	-0.302479	-0.0974574	0.0994243	0.288615	0.470115	0.643924	0.810043	0.968137	1.11889	1.26195	1.39704	1.52447	1.64424	1.75659	1.86103	1.95761	2.04676	2.12824	2.20207	2.2681	2.32663	2.37739	2.42054	2.45606	2.48395	2.50422	2.52596	2.23228	1.98416	1.66252	1.78485	1.90959	1.50694	1.30858	1.00673
747	-3.90095	-3.66051	-3.42489	-3.19461	-2.97015	-2.75102	-2.53721	-2.32872	-2.12556	-1.92771	-1.73519	-1.54799	-1.3665	-1.18994	-1.01906	-0.853128	-0.692859	-0.537889	-0.388219	-0.243848	-0.104777	0.0287115	0.157195	0.280379	0.398014	0.510373	0.617456	0.719475	0.815993	0.907042	0.993017	1.07372	1.14914	1.21914	1.28402	1.3435	1.39772	1.44669	1.49041	1.52888	1.62166	1.39494	1.40842	1.38365	1.60927	1.65732	1.47804	1.43729	1.57039
748	-4.56005	-4.31936	-4.08253	-3.85008	-3.62249	-3.39926	-3.18039	-2.96588	-2.75573	-2.54994	-2.34851	-2.15144	-1.95914	-1.77078	-1.58717	-1.40752	-1.2326	-1.06202	-0.895784	-0.733888	-0.576333	-0.423444	-0.274562	-0.13002	0.00988327	0.145464	0.276723	0.403929	0.526534	0.644566	0.758535	0.868183	0.973508	1.0743	1.17099	1.26316	1.35103	1.4346	1.51386	1.58882	1.83722	1.81501	1.86401	1.89636	2.34855	2.37842	2.8378	2.93995	3.27485
749	-3.44279	-3.27603	-3.11272	-2.9532	-2.79782	-2.64623	-2.49842	-2.35439	-2.21415	-2.0777	-1.94503	-1.81615	-1.69132	-1.57	-1.45272	-1.33896	-1.22923	-1.12326	-1.02106	-0.922632	-0.827973	-0.737275	-0.650146	-0.566787	-0.487365	-0.411696	-0.33978	-0.271474	-0.207072	-0.146551	-0.0896476	-0.0364975	0.0128994	0.0584486	0.100347	0.138414	0.172744	0.203338	0.230194	0.253313	0.270456	0.125111	0.445655	0.436372	0.896024	0.712976	0.504636	0.4597	0.382115
750	-1.84963	-1.83216	-1.81347	-1.79361	-1.77262	-1.75046	-1.72713	-1.70264	-1.67698	-1.65015	-1.62215	-1.59298	-1.56271	-1.53121	-1.49861	-1.46478	-1.42985	-1.39376	-1.3565	-1.31808	-1.2785	-1.23785	-1.19594	-1.15287	-1.10873	-1.06344	-1.01699	-0.969271	-0.920499	-0.870678	-0.819591	-0.767347	-0.713944	-0.659501	-0.603784	-0.547032	-0.489127	-0.430069	-0.369857	-0.308492	-0.0853163	-0.418455	-0.450417	-1.06459	-0.556866	0.108911	0.238219	-0.447029	0.0981493
751	-3.19546	-3.01784	-2.84336	-2.67243	-2.50538	-2.34185	-2.18185	-2.02536	-1.8724	-1.72295	-1.57703	-1.43462	-1.29603	-1.16066	-1.02909	-0.900754	-0.776201	-0.655154	-0.537612	-0.423576	-0.313045	-0.206245	-0.102717	-0.00269428	0.0936191	0.186442	0.275775	0.3618	0.444145	0.522833	0.598205	0.670087	0.738479	0.803244	0.864663	0.92247	0.976802	1.02766	1.07504	1.11895	1.52953	1.46413	1.48189	1.53421	1.59635	1.62096	1.68357	1.42571	1.8131
752	-2.52847	-2.19676	-1.87287	-1.55753	-1.25139	-0.95376	-0.664646	-0.384045	-0.111957	0.151618	0.40668	0.653229	0.890761	1.1203	1.34086	1.5534	1.75699	1.9521	2.13874	2.3169	2.48658	2.64745	2.8002	2.94447	3.07999	3.20706	3.32569	3.43611	3.53785	3.63095	3.71582	3.79225	3.86025	3.91968	3.97081	4.01342	4.04762	4.07342	4.09082	4.09981	4.16079	3.99622	3.72755	3.43244	3.68746	4.13028	4.04	3.29234	3.52621
753	-1.28635	-1.20439	-1.12359	-1.04412	-0.966158	-0.889521	-0.814214	-0.740235	-0.667586	-0.596266	-0.526274	-0.457612	-0.390421	-0.324414	-0.259873	-0.196521	-0.134629	-0.0740613	-0.0148164	0.0431052	0.0997035	0.154861	0.208816	0.261447	0.312646	0.362527	0.411091	0.458438	0.504364	0.548877	0.592171	0.634147	0.674805	0.714063	0.752089	0.78872	0.824039	0.858046	0.890741	0.922124	1.2981	1.29746	1.48017	1.39919	1.79326	1.98225	2.22287	2.15909	2.2817
754	0.913494	0.888649	0.866109	0.845929	0.828146	0.812713	0.79963	0.788898	0.780516	0.774484	0.770803	0.769472	0.770487	0.773852	0.779552	0.787613	0.797999	0.810725	0.825792	0.843199	0.862946	0.884983	0.909405	0.936168	0.965206	0.996574	1.03027	1.06638	1.10474	1.14535	1.18837	1.23372	1.2814	1.3313	1.38363	1.43817	1.49504	1.55422	1.61573	1.67955	1.65244	1.49918	1.28407	1.46417	1.63665	1.40298	1.38853	1.09976	1.52986
755	-1.54817	-1.3671	-1.19008	-1.01748	-0.849682	-0.686296	-0.527325	-0.37277	-0.22263	-0.076906	0.0644029	0.201296	0.333494	0.461566	0.584962	0.704212	0.818806	0.929002	1.0348	1.13621	1.23321	1.32563	1.41385	1.49768	1.57694	1.65183	1.72234	1.78861	1.85035	1.9076	1.9606	2.00922	2.05347	2.09325	2.12875	2.15981	2.18651	2.20885	2.22683	2.24046	2.53062	2.36445	2.15237	2.08337	2.40769	2.47153	2.30779	2.2258	2.30482
756	-2.39501	-2.19066	-1.99029	-1.79436	-1.60326	-1.41657	-1.2343	-1.05644	-0.88299	-0.713952	-0.549326	-0.389113	-0.233642	-0.0822432	0.0644321	0.207016	0.344896	0.478382	0.607476	0.732176	0.852483	0.968152	1.07968	1.18682	1.28935	1.3875	1.48128	1.57087	1.65589	1.73637	1.81265	1.88456	1.9521	2.01512	2.07392	2.12823	2.17818	2.22378	2.26502	2.3019	2.48311	1.93934	1.78235	1.77536	1.77855	1.96003	1.64021	1.21922	1.5969
757	-3.49216	-3.22925	-2.97274	-2.72318	-2.4811	-2.24595	-2.01773	-1.79645	-1.58209	-1.37467	-1.17418	-0.980621	-0.794387	-0.614676	-0.442261	-0.276399	-0.117802	0.0338928	0.178686	0.316577	0.447566	0.571393	0.688594	0.798892	0.902074	0.998383	1.08782	1.17056	1.24623	1.3149	1.37685	1.43192	1.48013	1.52138	1.55585	1.5834	1.60411	1.61798	1.625	1.62518	1.70732	1.2418	1.19558	1.00962	1.29498	1.38987	1.5175	1.26097	1.21015
758	0.801857	0.843606	0.883513	0.921486	0.957449	0.991486	1.0236	1.05378	1.08204	1.10837	1.13278	1.15526	1.17577	1.1944	1.21107	1.22586	1.23869	1.2496	1.2586	1.26568	1.27084	1.27407	1.2754	1.27481	1.27231	1.2679	1.26159	1.25334	1.2432	1.23117	1.21722	1.20135	1.18357	1.16393	1.14234	1.11889	1.09354	1.06629	1.03714	1.00608	0.992583	0.6829	1.20426	0.948777	1.31082	1.19355	1.31232	0.599518	0.175347
759	2.41833	2.16012	1.90938	1.6667	1.43254	1.2064	0.98827	0.778145	0.57603	0.381923	0.195826	0.0177366	-0.151986	-0.314075	-0.467832	-0.61392	-0.75171	-0.881527	-1.00337	-1.11724	-1.22313	-1.32085	-1.41081	-1.49279	-1.56666	-1.63258	-1.69056	-1.7407	-1.78278	-1.81686	-1.84308	-1.86137	-1.87171	-1.87411	-1.86859	-1.85516	-1.83383	-1.8046	-1.76746	-1.72241	-1.69883	-1.96815	-2.17542	-2.02214	-1.6694	-1.35392	-1.08003	-1.05974	-0.8529
760	-6.60812	-6.35853	-6.11268	-5.87112	-5.63436	-5.40186	-5.17363	-4.94967	-4.72997	-4.51455	-4.30339	-4.0965	-3.89431	-3.69595	-3.50227	-3.31244	-3.12727	-2.94635	-2.76968	-2.59725	-2.42908	-2.26551	-2.10583	-1.9504	-1.79954	-1.65292	-1.51052	-1.37206	-1.23814	-1.10872	-0.983255	-0.862018	-0.745013	-0.632478	-0.523927	-0.419828	-0.319943	-0.224271	-0.132813	-0.0455678	0.287958	0.3049	0.325868	0.35687	0.426086	0.617594	0.332745	0.115416	0.031082
761	2.29579	2.25657	2.21825	2.18089	2.14459	2.10926	2.0749	2.04151	2.0091	1.97765	1.94717	1.91766	1.88919	1.86162	1.83508	1.80945	1.78484	1.7612	1.73852	1.71682	1.69607	1.67634	1.65753	1.63968	1.62284	1.60696	1.59204	1.57806	1.56506	1.55306	1.54199	1.53188	1.52273	1.51457	1.50734	1.50109	1.4958	1.49147	1.48809	1.48568	1.64452	1.43873	1.84778	1.44116	1.80403	1.83367	1.6908	1.56395	1.83758
762	0.365192	0.353277	0.342047	0.33153	0.321744	0.312667	0.304299	0.29664	0.289689	0.283448	0.277915	0.27309	0.268983	0.265575	0.262881	0.260889	0.259607	0.259032	0.259162	0.259998	0.261539	0.263781	0.266733	0.27039	0.274743	0.279799	0.285557	0.292032	0.299198	0.307048	0.315617	0.324889	0.334863	0.345516	0.356895	0.368949	0.381703	0.395156	0.409309	0.424162	0.720309	0.442489	0.54482	0.257623	0.284746	0.604863	0.153752	0.219815	0.181096
763	-3.66015	-3.44242	-3.22839	-3.01855	-2.81333	-2.61228	-2.41539	-2.22266	-2.0341	-1.84971	-1.66948	-1.49341	-1.32188	-1.15414	-0.990904	-0.831482	-0.676553	-0.525772	-0.379138	-0.236652	-0.0983121	0.0355956	0.16565	0.291557	0.413059	0.530432	0.643676	0.753021	0.857997	0.95863	1.05536	1.14795	1.23642	1.32058	1.4008	1.47673	1.54855	1.61625	1.67985	1.73933	2.1423	2.19135	2.38139	2.47645	2.57143	2.57632	2.56748	2.31999	2.66289
764	-2.88993	-2.78722	-2.68573	-2.58569	-2.4873	-2.39036	-2.29486	-2.2008	-2.10819	-2.01701	-1.92728	-1.83898	-1.75232	-1.6669	-1.58311	-1.50058	-1.41966	-1.34018	-1.26213	-1.18552	-1.11034	-1.03675	-0.964444	-0.89357	-0.824279	-0.756417	-0.689985	-0.624842	-0.561271	-0.499262	-0.438546	-0.379259	-0.321401	-0.265093	-0.21009	-0.156631	-0.104595	-0.0539814	-0.00479118	0.0429761	0.291909	0.134235	0.230576	0.181154	0.294446	0.243896	0.239465	0.326448	0.0359814
765	-2.45746	-2.38963	-2.32261	-2.25656	-2.19161	-2.12761	-2.06457	-2.00249	-1.94137	-1.8812	-1.82199	-1.76373	-1.70656	-1.65022	-1.59495	-1.54052	-1.48716	-1.43475	-1.38329	-1.33279	-1.28324	-1.23475	-1.18711	-1.14041	-1.09477	-1.05008	-1.00633	-0.963444	-0.921598	-0.880788	-0.840838	-0.801836	-0.763783	-0.726758	-0.690601	-0.655467	-0.621277	-0.588032	-0.555732	-0.524377	-0.351228	-0.572366	-0.482513	-0.533919	-0.6394	-0.196293	-0.0521295	-0.30229	-0.138923
766	0.965004	0.797367	0.636027	0.48135	0.333647	0.19258	0.0581468	-0.069651	-0.190814	-0.305342	-0.413235	-0.514493	-0.608919	-0.696921	-0.778121	-0.852867	-0.920839	-0.982205	-1.03696	-1.08512	-1.12666	-1.16153	-1.18988	-1.21162	-1.22673	-1.23526	-1.23722	-1.23257	-1.22136	-1.20361	-1.17925	-1.14831	-1.1108	-1.0668	-1.01615	-0.959044	-0.89539	-0.825186	-0.748433	-0.66513	-0.389584	-0.297923	-0.45183	-0.409611	0.265589	0.60342	1.07172	0.748834	1.11946
767	-2.52456	-2.44879	-2.37308	-2.2976	-2.22251	-2.14765	-2.07302	-1.99862	-1.92444	-1.8505	-1.77678	-1.70329	-1.63019	-1.55716	-1.48451	-1.41193	-1.33974	-1.26777	-1.19604	-1.12453	-1.05324	-0.98234	-0.911512	-0.840911	-0.770689	-0.700694	-0.630924	-0.561232	-0.491916	-0.422976	-0.354113	-0.285476	-0.217066	-0.149029	-0.081071	-0.0134856	0.0538742	0.121009	0.187918	0.254601	0.635852	0.519741	0.918053	0.737737	1.33688	1.42464	1.1836	1.45782	1.92859
768	2.11216	2.04869	1.98634	1.92523	1.8655	1.80702	1.74978	1.69378	1.63902	1.58551	1.53325	1.48222	1.43255	1.38401	1.33682	1.29077	1.24606	1.20258	1.16034	1.11935	1.07959	1.04115	1.00386	0.967815	0.93308	0.899579	0.867311	0.83621	0.806411	0.777906	0.75057	0.724468	0.699599	0.676013	0.653608	0.63248	0.61258	0.593908	0.576464	0.560248	0.694136	0.810832	0.583054	0.00950275	0.246897	0.651789	0.665383	1.1067	1.87895
769	-0.254912	-0.176626	-0.0997113	-0.024337	0.0493396	0.121482	0.19209	0.261164	0.328704	0.394709	0.459181	0.522118	0.58339	0.643262	0.701476	0.758283	0.813438	0.867066	0.919166	0.969738	1.01878	1.0662	1.11219	1.15666	1.1995	1.24083	1.28063	1.319	1.35576	1.39092	1.42464	1.45684	1.48752	1.51661	1.54425	1.57032	1.59487	1.6179	1.63942	1.65943	1.9545	1.40991	1.18431	0.690907	1.3488	0.793959	1.22412	1.2773	1.32217
770	-1.39875	-1.39153	-1.38093	-1.36697	-1.34968	-1.32906	-1.30508	-1.27776	-1.24708	-1.21307	-1.1757	-1.13499	-1.09103	-1.04363	-0.992994	-0.938907	-0.881599	-0.820959	-0.756986	-0.68968	-0.619041	-0.545233	-0.467935	-0.387305	-0.303526	-0.216429	-0.126014	-0.0320734	0.0649864	0.165144	0.268834	0.375843	0.486169	0.599566	0.716522	0.836534	0.95985	1.08647	1.2164	1.34962	1.41564	1.30037	2.01752	1.94478	2.65446	3.29242	3.1408	3.25401	4.09161
771	-4.29994	-4.01838	-3.74159	-3.47019	-3.20474	-2.94466	-2.68995	-2.4406	-2.19662	-1.958	-1.72475	-1.49686	-1.27481	-1.05765	-0.846295	-0.639849	-0.439195	-0.243883	-0.0539139	0.130713	0.309996	0.483568	0.652179	0.815446	0.973037	1.12531	1.27226	1.41419	1.55049	1.68119	1.80687	1.92722	2.04225	2.15174	2.25614	2.35502	2.4486	2.53689	2.61987	2.69757	3.01287	2.83181	3.17403	2.5239	2.97103	3.01333	3.15805	2.53027	3.3349
772	-4.48959	-4.30484	-4.12233	-3.94245	-3.76558	-3.59134	-3.41972	-3.25072	-3.08435	-2.9206	-2.75947	-2.60097	-2.44542	-2.29215	-2.14183	-1.99381	-1.84872	-1.70624	-1.56637	-1.42911	-1.29447	-1.16272	-1.03329	-0.906477	-0.782539	-0.661202	-0.542465	-0.426081	-0.31255	-0.201857	-0.0935226	0.0122117	0.115345	0.215664	0.313603	0.408738	0.501283	0.591239	0.678606	0.763384	0.727825	0.713261	0.981272	0.882753	0.794786	0.755811	0.624571	0.630132	1.21891
773	-0.427532	-0.394598	-0.35866	-0.319786	-0.278067	-0.233424	-0.185857	-0.135366	-0.081951	-0.0256116	0.033652	0.0958398	0.160809	0.228838	0.299637	0.373508	0.450136	0.529675	0.612126	0.697489	0.785763	0.876749	0.97084	1.06784	1.16754	1.27013	1.37563	1.48426	1.59556	1.7095	1.82659	1.94658	2.06947	2.19498	2.32366	2.45496	2.58913	2.7262	2.86615	3.00899	3.50316	4.12831	4.36587	3.95241	4.01474	4.15238	3.93574	4.01076	4.21525
774	-0.384975	-0.410837	-0.434725	-0.45658	-0.476363	-0.494122	-0.509858	-0.523571	-0.535259	-0.544925	-0.552567	-0.558185	-0.561774	-0.56335	-0.562905	-0.560438	-0.555959	-0.549465	-0.540957	-0.530433	-0.517895	-0.503376	-0.486812	-0.468234	-0.447688	-0.425135	-0.400576	-0.373951	-0.345376	-0.314862	-0.282279	-0.247689	-0.211094	-0.172577	-0.131973	-0.0894577	-0.0449445	0.00156622	0.0500744	0.10058	0.471126	0.299482	0.623703	0.48996	1.39886	1.51268	1.58379	1.22574	1.75379
775	3.39984	3.13772	2.88177	2.63255	2.39058	2.15532	1.92677	1.70492	1.48979	1.28136	1.07964	0.884628	0.696722	0.515112	0.340579	0.172371	0.0112111	-0.14327	-0.291071	-0.432193	-0.566636	-0.694131	-0.81523	-0.92965	-1.03716	-1.13803	-1.23224	-1.31999	-1.40089	-1.47498	-1.5426	-1.60356	-1.65787	-1.70543	-1.74646	-1.78076	-1.80845	-1.82951	-1.84395	-1.85177	-1.1058	-0.767367	-0.406077	-0.857021	-0.59204	-1.01032	-1.06416	-1.66674	-1.54503
776	-6.3606	-6.16486	-5.96917	-5.77394	-5.57959	-5.38569	-5.19226	-4.99928	-4.80676	-4.6147	-4.4231	-4.23196	-4.04168	-3.85146	-3.6621	-3.47279	-3.28434	-3.09635	-2.90882	-2.72175	-2.53513	-2.34937	-2.16366	-1.97841	-1.79402	-1.61008	-1.42659	-1.24317	-1.06059	-0.878864	-0.697197	-0.515986	-0.335229	-0.155316	0.0245327	0.203539	0.382093	0.560194	0.737843	0.915038	1.92546	2.57447	2.69557	2.74857	2.92783	3.18805	3.59169	3.73499	4.55212
777	-15.4634	-14.625	-13.803	-12.9992	-12.2152	-11.4494	-10.7017	-9.97208	-9.2606	-8.56724	-7.892	-7.23487	-6.59722	-5.97629	-5.37475	-4.79002	-4.22461	-3.67723	-3.1479	-2.6366	-2.14335	-1.66914	-1.21193	-0.77276	-0.352517	0.0497633	0.434081	0.801208	1.14956	1.47926	1.79172	2.08623	2.36277	2.62081	2.86147	3.0837	3.28804	3.4745	3.64308	3.79377	3.80435	3.53784	3.42146	2.43426	3.10005	3.22826	3.54075	2.98835	3.62631
778	-3.60311	-3.41306	-3.22586	-3.04191	-2.86161	-2.68454	-2.51072	-2.34015	-2.17281	-2.00872	-1.84787	-1.69027	-1.53623	-1.3851	-1.23753	-1.09288	-0.951778	-0.813901	-0.679253	-0.547834	-0.419643	-0.294948	-0.173208	-0.0546967	0.0603406	0.172163	0.28077	0.386387	0.488558	0.587303	0.683051	0.775584	0.864902	0.950823	1.03372	1.11323	1.18954	1.26265	1.33256	1.39927	1.87117	1.89632	2.17455	1.4022	2.10082	2.50942	2.04337	1.36758	1.11333
779	-10.4482	-9.71035	-8.98966	-8.28776	-7.60611	-6.94318	-6.29897	-5.67349	-5.06672	-4.47867	-3.90934	-3.35874	-2.82797	-2.31476	-1.82132	-1.34551	-0.889391	-0.451907	-0.0330636	0.36714	0.748705	1.11087	1.45519	1.78088	2.08728	2.37512	2.64441	2.89565	3.12778	3.3409	3.53595	3.71243	3.87036	4.00945	4.13029	4.23238	4.31599	4.38112	4.42777	4.45593	5.0371	4.61744	4.14831	3.98219	4.70679	4.80725	4.2204	3.37932	2.63338
780	1.50767	1.37819	1.25237	1.13048	1.01278	0.898995	0.78913	0.683184	0.581157	0.483049	0.388861	0.298591	0.212422	0.129981	0.0516248	-0.0229858	-0.0935295	-0.160171	-0.22291	-0.281748	-0.336683	-0.38761	-0.434749	-0.477985	-0.517239	-0.552608	-0.584091	-0.611745	-0.635449	-0.655229	-0.671171	-0.683227	-0.691398	-0.695679	-0.696087	-0.692622	-0.685288	-0.674086	-0.659015	-0.640076	-1.21067	-0.979665	-0.45435	-0.684374	-0.0507148	-0.0736603	-0.450359	-0.57326	-0.566384
781	-6.44193	-6.19528	-5.95438	-5.71979	-5.49198	-5.27044	-5.05518	-4.84619	-4.64347	-4.44703	-4.25686	-4.07296	-3.89571	-3.72435	-3.5596	-3.40077	-3.24853	-3.10254	-2.9628	-2.8293	-2.70204	-2.58129	-2.46652	-2.35799	-2.25592	-2.16007	-2.07045	-1.98686	-1.90969	-1.83887	-1.77412	-1.71559	-1.66328	-1.61728	-1.57739	-1.54379	-1.51638	-1.49516	-1.48013	-1.4713	-1.76038	-2.32433	-2.0027	-2.14547	-1.91296	-2.46585	-3.05231	-3.35371	-2.55069
782	-4.87928	-4.69122	-4.50268	-4.31404	-4.12572	-3.93731	-3.74881	-3.56022	-3.37154	-3.18278	-2.99392	-2.80498	-2.61635	-2.42723	-2.23842	-2.04912	-1.86014	-1.67107	-1.48191	-1.29266	-1.10333	-0.914309	-0.724795	-0.535191	-0.345909	-0.156537	0.0329221	0.222879	0.412516	0.601831	0.791644	0.981545	1.17153	1.3612	1.55137	1.74121	1.93114	2.12116	2.31127	2.50146	2.70748	3.08346	3.2688	3.35584	3.55905	3.39604	4.01254	4.08647	4.26087
783	-8.59529	-8.06609	-7.5476	-7.04097	-6.54726	-6.06536	-5.59528	-5.13701	-4.69056	-4.25592	-3.8331	-3.42209	-3.02374	-2.63634	-2.26154	-1.89774	-1.5465	-1.20702	-0.879309	-0.563359	-0.259173	0.0326314	0.313315	0.582234	0.838848	1.08375	1.31694	1.53888	1.74861	1.94622	2.13255	2.30717	2.47008	2.62096	2.76047	2.888	3.00387	3.10807	3.20061	3.28149	3.63189	3.28464	3.29793	2.85923	3.62869	3.2936	2.99782	2.003	2.08032
784	-16.2661	-15.4796	-14.7082	-13.9537	-13.2175	-12.498	-11.7953	-11.1094	-10.4402	-9.78768	-9.15195	-8.53296	-7.93199	-7.34645	-6.77885	-6.22676	-5.69254	-5.175	-4.67412	-4.18992	-3.72239	-3.27248	-2.83825	-2.42069	-2.02065	-1.63721	-1.27037	-0.919387	-0.585779	-0.269436	0.0310105	0.314858	0.582107	0.832233	1.06632	1.28336	1.48386	1.66784	1.8353	1.98623	2.25232	2.43761	2.12792	1.66993	1.99812	2.50454	2.53259	1.43323	1.69479
785	-7.9384	-7.55007	-7.16915	-6.79648	-6.43283	-6.07739	-5.73017	-5.39116	-5.06036	-4.73778	-4.42341	-4.11726	-3.81995	-3.53021	-3.24927	-2.97594	-2.71138	-2.455	-2.2068	-1.96678	-1.73494	-1.51174	-1.29624	-1.08892	-0.89019	-0.699607	-0.517168	-0.342505	-0.17637	-0.0187113	0.131154	0.272876	0.406455	0.531627	0.648937	0.757875	0.858706	0.951428	1.03604	1.11255	1.0488	0.212791	0.953187	0.338351	0.687958	0.825473	0.847942	0.269906	0.446674
786	-7.66474	-7.14518	-6.63797	-6.14424	-5.66503	-5.19924	-4.74688	-4.30795	-3.88245	-3.47038	-3.07175	-2.68654	-2.31554	-1.95717	-1.61295	-1.2814	-0.963953	-0.659878	-0.369176	-0.0918456	0.172112	0.422172	0.659414	0.883284	1.09334	1.29009	1.47352	1.64398	1.80075	1.94392	2.07409	2.19094	2.29448	2.38453	2.46147	2.52497	2.57522	2.61221	2.63594	2.64641	2.63073	2.8129	2.49059	1.75483	2.4199	2.92514	2.09439	1.21783	1.14064
787	-3.33753	-2.94545	-2.56096	-2.18491	-1.81809	-1.45967	-1.10966	-0.768058	-0.434862	-0.110074	0.206307	0.514282	0.813213	1.10439	1.38656	1.66094	1.92636	2.1834	2.43207	2.67236	2.90429	3.12738	3.34258	3.54941	3.74745	3.93716	4.11853	4.29193	4.45662	4.61264	4.76067	4.90037	5.03173	5.1545	5.26921	5.37537	5.47322	5.56278	5.64404	5.71699	6.15631	5.88073	5.7079	5.74766	6.1927	6.01224	5.84153	5.75964	6.28791
788	-3.53406	-3.38602	-3.24128	-3.10014	-2.96291	-2.82928	-2.69924	-2.5728	-2.44996	-2.33071	-2.21506	-2.10301	-1.99478	-1.88991	-1.78886	-1.69117	-1.59729	-1.50698	-1.42025	-1.33711	-1.25755	-1.18172	-1.10932	-1.04049	-0.975379	-0.913835	-0.855857	-0.801331	-0.750492	-0.703317	-0.659601	-0.619452	-0.582868	-0.549917	-0.520457	-0.494615	-0.472323	-0.453581	-0.43839	-0.426749	-0.836751	-0.819228	-0.259764	-0.169411	-0.312556	0.979979	1.60963	0.923413	1.48622
789	-10.7067	-10.0929	-9.49042	-8.90071	-8.32495	-7.76185	-7.21143	-6.67368	-6.14859	-5.63618	-5.13643	-4.64936	-4.17596	-3.7142	-3.26606	-2.82961	-2.40673	-1.99646	-1.59881	-1.21378	-0.841357	-0.482314	-0.135098	0.199503	0.520808	0.829552	1.12574	1.40996	1.68099	1.93892	2.18486	2.41823	2.63905	2.84687	3.04259	3.22537	3.39564	3.5534	3.69866	3.83141	4.34366	4.3501	4.4688	4.02364	4.24314	4.92075	4.98133	4.42329	4.04332
790	0.88272	0.929602	0.974411	1.01704	1.05742	1.09562	1.13166	1.16553	1.19724	1.22677	1.25414	1.27935	1.30234	1.32321	1.34188	1.35843	1.37278	1.38497	1.395	1.40288	1.4086	1.41215	1.41356	1.41281	1.40992	1.40487	1.39768	1.38831	1.37681	1.3632	1.34741	1.32948	1.30939	1.28721	1.26283	1.23637	1.20776	1.17702	1.14414	1.10911	0.540148	0.493556	0.0863817	-0.0487333	0.345371	0.157574	0.381573	0.1136	0.512543
791	1.44328	1.53765	1.62848	1.71556	1.79872	1.87814	1.95384	2.0258	2.09403	2.15853	2.21929	2.27633	2.32952	2.3791	2.42485	2.46698	2.50529	2.53989	2.57077	2.59794	2.62139	2.64109	2.65711	2.66943	2.67801	2.68289	2.68407	2.68154	2.67532	2.66542	2.6518	2.63448	2.61347	2.58881	2.5604	2.52837	2.49265	2.45325	2.41016	2.36339	2.00854	1.12426	0.824506	-0.00751136	0.142709	0.451096	0.264554	-0.137462	0.270011
792	-11.9413	-11.2657	-10.6027	-9.95391	-9.32056	-8.70129	-8.09608	-7.50493	-6.92786	-6.36486	-5.81592	-5.28105	-4.76135	-4.25459	-3.76294	-3.28428	-2.82068	-2.37108	-1.93549	-1.51391	-1.10634	-0.713603	-0.334014	0.0315669	0.382397	0.719281	1.04222	1.35186	1.64687	1.92734	2.19448	2.44768	2.68693	2.91177	3.12315	3.32018	3.50332	3.67257	3.82794	3.96942	4.76241	4.70082	4.2778	3.63746	3.98118	3.96153	3.65382	3.83857	4.444
793	1.9373	2.23572	2.52343	2.79979	3.06424	3.31739	3.55924	3.78978	4.00901	4.21694	4.41357	4.59889	4.77255	4.93529	5.08641	5.22657	5.35516	5.47249	5.57856	5.67338	5.75695	5.82911	5.89019	5.94001	5.97851	6.0058	6.02188	6.02675	6.02039	6.00288	5.97413	5.93418	5.88302	5.8208	5.74725	5.66268	5.56696	5.46008	5.34204	5.21285	4.99555	4.35449	3.99992	3.0304	2.91182	3.16069	3.42791	2.83177	3.20596
794	1.72493	1.9889	2.24447	2.49106	2.72817	2.95633	3.17555	3.38583	3.58717	3.77957	3.96302	4.13753	4.30276	4.4594	4.6068	4.74558	4.87515	4.99582	5.10758	5.21044	5.30439	5.38927	5.46543	5.53269	5.59094	5.64031	5.68082	5.71253	5.73529	5.74916	5.75421	5.7504	5.73772	5.71622	5.68583	5.64667	5.59867	5.54186	5.47621	5.40174	5.32123	4.3705	4.25652	3.94699	4.55921	4.14831	4.03974	3.61469	4.18969
795	-1.20588	-1.10252	-1.00152	-0.90311	-0.807493	-0.714455	-0.623996	-0.536116	-0.450815	-0.368093	-0.28795	-0.210386	-0.135559	-0.0631472	0.00653816	0.0737975	0.138342	0.200318	0.259726	0.316566	0.370839	0.422435	0.471577	0.518151	0.562066	0.603423	0.642224	0.678543	0.712225	0.743285	0.771859	0.797875	0.821335	0.842195	0.860547	0.87631	0.889528	0.9002	0.908326	0.913906	1.00587	0.856217	1.18261	1.29822	1.73553	2.04042	2.00451	1.90614	0.772492
796	-7.21157	-6.90881	-6.61126	-6.31958	-6.03436	-5.75498	-5.48143	-5.21373	-4.95186	-4.69583	-4.44564	-4.20128	-3.96327	-3.73058	-3.50421	-3.28318	-3.06844	-2.85952	-2.65641	-2.45912	-2.26763	-2.08235	-1.90248	-1.72842	-1.56053	-1.39843	-1.24211	-1.09127	-0.94654	-0.807894	-0.674729	-0.547352	-0.425762	-0.310204	-0.200177	-0.0961565	0.00210147	0.0945968	0.18133	0.2623	0.669564	0.6806	0.52048	0.510676	1.34138	2.10611	1.84935	0.930557	1.16086
797	1.80694	1.78203	1.75768	1.73397	1.71092	1.6885	1.66669	1.64551	1.62495	1.60501	1.5857	1.567	1.54897	1.53152	1.51472	1.49851	1.48296	1.46802	1.4537	1.44001	1.42693	1.41449	1.40265	1.39143	1.38084	1.37088	1.36153	1.35278	1.34466	1.33718	1.33029	1.32403	1.31838	1.31335	1.30893	1.30513	1.30195	1.29938	1.29743	1.29609	1.63679	1.37498	1.38322	1.42417	1.24238	1.32673	1.36436	1.36938	0.821299
798	-3.74746	-3.31839	-2.89867	-2.48924	-2.09093	-1.70287	-1.32504	-0.957456	-0.60011	-0.253004	0.0838617	0.410488	0.726205	1.03237	1.32768	1.61339	1.88828	2.15297	2.40747	2.65177	2.88587	3.10931	3.32305	3.52659	3.71952	3.90231	4.07494	4.23777	4.39007	4.53193	4.66396	4.78584	4.89756	4.99892	5.09036	5.17148	5.2425	5.3034	5.3542	5.39489	5.40331	4.87633	4.89054	4.99878	5.77328	6.45376	6.65752	6.29722	6.35913
799	-1.08967	-1.18832	-1.28344	-1.37482	-1.46226	-1.54598	-1.62596	-1.70221	-1.77472	-1.84351	-1.90857	-1.96989	-2.02736	-2.08123	-2.13127	-2.17768	-2.22028	-2.25916	-2.29433	-2.32578	-2.35351	-2.37749	-2.3978	-2.41439	-2.42725	-2.43641	-2.44187	-2.44363	-2.44168	-2.43605	-2.42672	-2.41368	-2.39694	-2.37656	-2.35243	-2.32467	-2.29322	-2.25809	-2.21928	-2.17679	-2.08745	-2.24401	-2.16484	-2.18388	-1.77271	-1.79337	-1.02945	-1.47551	-0.961364
800	-10.6707	-9.93009	-9.20386	-8.49365	-7.80095	-7.1242	-6.46342	-5.81859	-5.18972	-4.57681	-3.97986	-3.39887	-2.83504	-2.28593	-1.75392	-1.23669	-0.736489	-0.252177	0.216245	0.668777	1.10542	1.52528	1.93017	2.31918	2.6915	3.04801	3.38869	3.71423	4.02324	4.3158	4.5932	4.85477	5.10052	5.32997	5.54411	5.74201	5.92416	6.09056	6.24121	6.3761	6.86124	7.2224	6.8729	6.41879	6.55021	6.71293	6.56964	6.05609	6.23153
801	-4.17722	-3.99256	-3.81032	-3.6309	-3.45467	-3.28126	-3.11066	-2.94288	-2.7779	-2.61573	-2.45637	-2.29983	-2.14642	-1.99549	-1.84769	-1.70237	-1.56017	-1.42077	-1.28417	-1.15036	-1.01935	-0.89142	-0.766006	-0.643389	-0.523827	-0.407051	-0.293062	-0.181623	-0.073213	0.032185	0.135028	0.235084	0.332353	0.426635	0.518337	0.607063	0.693015	0.776193	0.856595	0.934224	1.48417	1.05483	1.54828	1.4113	1.74413	2.0223	2.34819	2.48035	2.70803
802	4.38085	4.29299	4.20735	4.12415	4.04353	3.96533	3.88954	3.81617	3.74521	3.67666	3.61052	3.5468	3.48562	3.42672	3.37035	3.31627	3.26471	3.21556	3.16881	3.12446	3.08251	3.04305	3.0059	2.97116	2.93888	2.909	2.88151	2.85636	2.83366	2.8134	2.79548	2.77995	2.76682	2.7561	2.74774	2.74179	2.73822	2.73703	2.73823	2.7418	3.00867	3.06778	3.3744	3.49917	3.86856	4.17877	4.21749	3.49112	3.23765
803	-7.2029	-6.76149	-6.32826	-5.90418	-5.49013	-5.08518	-4.68934	-4.30261	-3.92499	-3.55647	-3.19706	-2.84676	-2.50628	-2.17417	-1.85186	-1.53794	-1.23378	-0.938688	-0.652662	-0.375705	-0.107815	0.150458	0.400232	0.640937	0.872085	1.0942	1.30729	1.51179	1.7068	1.89239	2.06936	2.23731	2.39623	2.5458	2.68668	2.81825	2.94084	3.05443	3.15904	3.25465	3.96433	3.58094	3.10235	2.98239	3.27791	3.45838	3.2215	2.81952	2.82967
804	0.27407	0.0603504	-0.146666	-0.346511	-0.538779	-0.723908	-0.901896	-1.07274	-1.23645	-1.39302	-1.54245	-1.68474	-1.8196	-1.94762	-2.06825	-2.18201	-2.28841	-2.3877	-2.47987	-2.56494	-2.6429	-2.7136	-2.77736	-2.83401	-2.88344	-2.9258	-2.96108	-2.98933	-3.01044	-3.02445	-3.03141	-3.0313	-3.0241	-3.00987	-2.98853	-2.96019	-2.92479	-2.88235	-2.83286	-2.77632	-2.50603	-2.31363	-1.77416	-2.06097	-1.10752	-0.78828	-1.14882	-1.38073	-0.401933
805	-1.12316	-1.31567	-1.50116	-1.67919	-1.84941	-2.01221	-2.1676	-2.31556	-2.4561	-2.58923	-2.71493	-2.83322	-2.94385	-3.04731	-3.14315	-3.23179	-3.31284	-3.3865	-3.45278	-3.51166	-3.56316	-3.60719	-3.64393	-3.67328	-3.6952	-3.70977	-3.71698	-3.71683	-3.70931	-3.69448	-3.67226	-3.6427	-3.60577	-3.56159	-3.50997	-3.45113	-3.38496	-3.31147	-3.23066	-3.14252	-2.19205	-2.53346	-2.03145	-2.35843	-1.98291	-1.72239	-1.95565	-2.63875	-1.89683
806	-4.29328	-3.98076	-3.67476	-3.37597	-3.08501	-2.80123	-2.52463	-2.2552	-1.99296	-1.73789	-1.49	-1.24929	-1.01626	-0.78989	-0.571165	-0.35914	-0.154726	0.0425401	0.232658	0.415628	0.591451	0.759769	0.921311	1.07571	1.22264	1.36246	1.49516	1.62101	1.73947	1.85057	1.9548	2.05192	2.14192	2.22463	2.30041	2.36894	2.43037	2.48472	2.53199	2.57217	2.91188	3.08797	3.52842	2.90535	3.44924	3.49307	2.91383	2.77499	3.73482
807	1.38236	1.08566	0.796477	0.515459	0.243184	-0.02096	-0.276973	-0.524854	-0.764605	-0.996224	-1.21971	-1.43507	-1.64186	-1.84097	-2.03155	-2.21442	-2.38878	-2.55506	-2.71323	-2.86331	-3.0053	-3.1389	-3.26471	-3.38243	-3.49182	-3.59314	-3.68641	-3.77179	-3.84891	-3.91784	-3.97886	-4.03182	-4.07672	-4.11348	-4.14227	-4.16297	-4.17564	-4.18028	-4.17689	-4.16548	-3.1547	-3.38702	-2.69051	-3.56514	-3.10793	-2.64411	-2.52838	-2.26954	-2.52725
808	-2.70275	-2.53399	-2.3682	-2.20572	-2.04691	-1.8914	-1.7392	-1.59031	-1.44472	-1.30245	-1.16348	-1.02782	-0.895744	-0.766692	-0.641214	-0.51877	-0.399886	-0.284296	-0.172	-0.0629967	0.0427127	0.144911	0.244041	0.339877	0.432223	0.52129	0.607077	0.68976	0.768982	0.844764	0.917434	0.986824	1.05294	1.11564	1.1752	1.23136	1.28425	1.33389	1.38025	1.42335	1.74666	1.83693	2.4759	2.74522	3.60933	4.49128	4.22194	3.82367	4.14102
809	-8.60053	-8.24131	-7.8877	-7.54049	-7.2004	-6.86667	-6.5393	-6.2183	-5.90366	-5.59539	-5.29349	-4.99795	-4.70939	-4.42656	-4.15069	-3.88058	-3.6174	-3.36055	-3.11005	-2.86588	-2.62804	-2.39704	-2.17187	-1.95304	-1.74099	-1.53526	-1.33584	-1.14231	-0.955522	-0.775426	-0.601244	-0.433372	-0.27181	-0.116887	0.0320674	0.17441	0.31047	0.440247	0.563741	0.680951	1.33658	2.10592	2.01081	1.69744	2.13979	1.31782	0.992669	0.84801	1.35026
810	-4.65383	-4.40305	-4.15606	-3.9134	-3.67558	-3.44207	-3.21287	-2.98799	-2.76742	-2.55115	-2.33921	-2.13157	-1.92868	-1.72965	-1.53536	-1.34495	-1.15925	-0.977848	-0.800736	-0.627918	-0.459393	-0.295511	-0.135565	0.0200886	0.171127	0.317889	0.460377	0.598884	0.732812	0.862189	0.987577	1.10869	1.22553	1.33785	1.44615	1.54995	1.64949	1.74478	1.83581	1.92258	2.03366	2.17385	1.97305	1.69628	2.36885	2.87878	3.00152	3.01566	3.27872
811	-9.88407	-9.39388	-8.91229	-8.44037	-7.9791	-7.52746	-7.08544	-6.65306	-6.2303	-5.81717	-5.41368	-5.0198	-4.63638	-4.26174	-3.89751	-3.54211	-3.19707	-2.86162	-2.53576	-2.21948	-1.91279	-1.61631	-1.32878	-1.05083	-0.783031	-0.524782	-0.276078	-0.0364129	0.193179	0.412761	0.623282	0.824258	1.01569	1.19719	1.36955	1.53202	1.68499	1.82845	1.96241	2.08687	2.76651	2.7404	2.60343	2.78027	3.06819	3.397	3.44035	3.25332	3.58924
812	-10.9502	-10.2867	-9.63643	-9.00088	-8.38133	-7.77642	-7.18612	-6.61046	-6.04942	-5.50301	-4.97122	-4.45407	-3.9526	-3.46466	-2.99235	-2.53364	-2.09048	-1.6619	-1.24787	-0.848415	-0.463519	-0.0939694	0.261831	0.603067	0.929052	1.24054	1.53752	1.82059	2.08854	2.34146	2.58044	2.80492	3.0149	3.20997	3.39097	3.55714	3.70886	3.84615	3.96899	4.0774	4.46716	4.73644	4.67838	4.19192	3.90397	4.01359	4.77003	4.17152	3.58127
813	-5.05302	-4.75291	-4.4554	-4.16115	-3.87076	-3.58362	-3.29971	-3.01904	-2.74162	-2.46743	-2.19647	-1.92876	-1.66485	-1.40361	-1.14615	-0.891378	-0.640381	-0.392608	-0.148059	0.0932652	0.331365	0.565737	0.797394	1.02583	1.25055	1.47207	1.69037	1.90593	2.11781	2.32603	2.53149	2.73374	2.93278	3.12819	3.32082	3.50983	3.69564	3.87826	4.05768	4.2339	4.31086	4.65155	4.58904	4.75195	5.39999	5.83217	6.10798	6.17756	6.90546
814	-4.48821	-4.18917	-3.89491	-3.60609	-3.3233	-3.04592	-2.77395	-2.5074	-2.24625	-1.99051	-1.74019	-1.49527	-1.25628	-1.02217	-0.793961	-0.570665	-0.353241	-0.141205	0.0654445	0.266706	0.462581	0.652664	0.837776	1.0175	1.19147	1.36007	1.52331	1.68152	1.83402	1.98085	2.12263	2.25905	2.3901	2.51553	2.63587	2.7506	2.85999	2.96404	3.06275	3.15612	3.82389	4.00556	3.80564	3.49639	4.40366	4.19941	5.06599	4.74465	5.72446
815	-3.46158	-3.26966	-3.08086	-2.8956	-2.71426	-2.53644	-2.36214	-2.19137	-2.02411	-1.86038	-1.70017	-1.54348	-1.39064	-1.24098	-1.09516	-0.952537	-0.813734	-0.678437	-0.546646	-0.418362	-0.293583	-0.172569	-0.0547961	0.0594707	0.169996	0.277031	0.380574	0.480838	0.577392	0.670257	0.759835	0.845922	0.928519	1.00746	1.08308	1.15506	1.22356	1.28858	1.35013	1.40821	1.77595	1.42866	1.80048	1.93627	2.01388	1.92159	1.99109	1.71269	1.58781
816	-3.05908	-3.00591	-2.95077	-2.89378	-2.83505	-2.77447	-2.71205	-2.64777	-2.58165	-2.51367	-2.44385	-2.37217	-2.29881	-2.22344	-2.14638	-2.06732	-1.98658	-1.904	-1.81957	-1.73331	-1.6452	-1.55545	-1.46366	-1.37003	-1.27477	-1.17768	-1.07874	-0.977761	-0.875159	-0.770951	-0.664685	-0.556586	-0.446652	-0.335128	-0.221531	-0.106351	0.0106544	0.129486	0.250144	0.372628	1.04828	1.36885	1.38511	1.26333	1.45242	1.5046	1.97729	1.90455	1.93873
817	-4.87845	-4.6234	-4.37434	-4.13181	-3.89631	-3.66733	-3.44485	-3.22888	-3.01941	-2.81645	-2.62001	-2.43007	-2.24702	-2.07008	-1.90001	-1.73607	-1.57897	-1.42835	-1.28421	-1.14655	-1.01537	-0.890929	-0.772694	-0.660938	-0.555882	-0.457278	-0.365126	-0.279247	-0.200012	-0.127379	-0.0610335	-0.00113989	0.052302	0.0991975	0.13975	0.173784	0.201393	0.222579	0.237341	0.245679	0.374994	0.105668	-0.18096	-0.165281	0.0934675	-0.139605	-0.142617	-0.660956	-0.351052
818	-2.09447	-1.93399	-1.77681	-1.62326	-1.47366	-1.32769	-1.18534	-1.04661	-0.911507	-0.780023	-0.652163	-0.527924	-0.407563	-0.290561	-0.177422	-0.0676567	0.0382618	0.140573	0.239278	0.334377	0.425868	0.513568	0.597853	0.678533	0.755443	0.828762	0.89849	0.964765	1.0273	1.08613	1.14149	1.19326	1.24144	1.28594	1.32695	1.36428	1.39805	1.42823	1.45484	1.47788	1.55053	1.26871	1.31176	1.23084	1.4772	1.70964	1.66135	1.73768	1.99994
819	-0.93976	-0.905219	-0.870113	-0.834517	-0.798508	-0.76201	-0.725024	-0.687549	-0.649586	-0.611133	-0.572193	-0.532763	-0.492931	-0.452526	-0.41172	-0.370338	-0.328558	-0.286291	-0.243538	-0.200298	-0.156572	-0.112455	-0.0677569	-0.0225721	0.0230003	0.0690571	0.115598	0.162726	0.210237	0.258129	0.306608	0.355571	0.405019	0.454843	0.505259	0.556049	0.607321	0.659075	0.711312	0.764032	0.963501	0.976696	0.917458	0.994984	1.21571	1.15544	1.18722	1.08569	1.24265
820	-0.859822	-0.763504	-0.669464	-0.577914	-0.48904	-0.402645	-0.318727	-0.237288	-0.158326	-0.0818431	-0.00783784	0.0636894	0.132593	0.199169	0.263132	0.324758	0.383781	0.440337	0.494425	0.546046	0.595199	0.641787	0.686011	0.727767	0.766975	0.803725	0.838018	0.869921	0.899296	0.926158	0.950625	0.972634	0.992187	1.00925	1.02389	1.03606	1.04578	1.05305	1.05787	1.06025	1.0255	0.898279	0.813309	0.666888	0.665068	0.702176	0.613966	0.512994	0.465829
821	-0.456745	-0.401601	-0.347688	-0.295128	-0.244029	-0.194277	-0.145871	-0.0988122	-0.0530997	-0.00873387	0.0342854	0.0759579	0.116199	0.155181	0.192737	0.229029	0.2639	0.297431	0.329621	0.36047	0.389978	0.418086	0.444915	0.470404	0.494501	0.517263	0.53869	0.558824	0.577578	0.59496	0.611047	0.625799	0.639215	0.651272	0.662021	0.671416	0.679482	0.686219	0.691626	0.695704	0.759162	0.692725	0.599328	0.53272	0.496089	0.565912	0.656454	0.53431	0.568121
822	0.206438	0.220508	0.234223	0.247552	0.260468	0.273	0.285148	0.296912	0.308291	0.319287	0.329898	0.340125	0.349948	0.359408	0.368465	0.377157	0.385448	0.393357	0.400883	0.408027	0.414788	0.421154	0.427151	0.432766	0.437987	0.442828	0.447287	0.451375	0.455072	0.458382	0.461319	0.463875	0.46605	0.46784	0.469255	0.470286	0.470939	0.471212	0.471106	0.470621	0.440073	0.47135	0.52918	0.482917	0.570907	0.548881	0.489617	0.448631	0.455247
823	0.0507505	0.09877	0.145536	0.190944	0.234901	0.277506	0.318759	0.358659	0.397207	0.434403	0.470247	0.504739	0.537808	0.569598	0.599972	0.629061	0.656739	0.683071	0.708056	0.731695	0.753988	0.77489	0.794493	0.812749	0.829624	0.845158	0.859352	0.872232	0.883741	0.89389	0.902721	0.910212	0.916362	0.921163	0.924634	0.926762	0.927556	0.927014	0.925138	0.921927	0.840627	0.790491	0.777934	0.697343	0.698196	0.729199	0.652889	0.644284	0.640736
824	-0.102895	-0.0707644	-0.0394359	-0.00897964	0.0205418	0.0491946	0.0769789	0.103895	0.129942	0.15512	0.17943	0.202872	0.225397	0.247103	0.267897	0.287868	0.30693	0.325128	0.342461	0.358928	0.374531	0.389239	0.403114	0.416124	0.428244	0.439504	0.449902	0.459458	0.468132	0.475929	0.482883	0.488976	0.494207	0.498569	0.50208	0.504725	0.506513	0.507444	0.507517	0.506732	0.530786	0.595602	0.556573	0.468063	0.422728	0.490052	0.379842	0.39598	0.459076
825	0.69685	0.663963	0.632098	0.601326	0.571711	0.543184	0.515747	0.489398	0.464138	0.439967	0.416885	0.394891	0.374031	0.354213	0.335523	0.317881	0.301362	0.285927	0.271576	0.25831	0.246128	0.235053	0.225036	0.216105	0.208273	0.20152	0.195847	0.191245	0.187734	0.185306	0.183952	0.183677	0.184481	0.18636	0.189321	0.193352	0.198458	0.204638	0.211894	0.220224	0.264612	0.214115	0.334955	0.345978	0.37517	0.416432	0.398848	0.319268	0.432404
826	0.209044	0.210513	0.211701	0.212604	0.213222	0.213555	0.213605	0.213372	0.212854	0.212053	0.210969	0.209601	0.207953	0.206018	0.203805	0.201303	0.198524	0.195463	0.192119	0.188493	0.184585	0.180403	0.17593	0.171175	0.166149	0.160841	0.155253	0.14937	0.143218	0.136799	0.130086	0.123091	0.115815	0.108274	0.100437	0.0923356	0.0839545	0.0752935	0.0663524	0.0571314	0.0593321	-0.0168498	-0.0232785	-0.133884	-0.116686	-0.24367	-0.289587	-0.285777	-0.300016
827	-0.442397	-0.445583	-0.448406	-0.450859	-0.452937	-0.454648	-0.455989	-0.456963	-0.457568	-0.457804	-0.457672	-0.457172	-0.456305	-0.455068	-0.453467	-0.451494	-0.449159	-0.446456	-0.443387	-0.43995	-0.436147	-0.431986	-0.42745	-0.422547	-0.417289	-0.411666	-0.405677	-0.399309	-0.392589	-0.385519	-0.378069	-0.370254	-0.362074	-0.353547	-0.344637	-0.335381	-0.325763	-0.31578	-0.305434	-0.294724	-0.249384	-0.273806	-0.286441	-0.261081	-0.123498	-0.0887322	-0.00615605	0.107142	0.126074
828	0.212105	0.237475	0.26201	0.285653	0.308357	0.330173	0.351102	0.371143	0.390297	0.408563	0.425941	0.442432	0.458003	0.47272	0.486522	0.499466	0.511498	0.522646	0.53291	0.542291	0.550788	0.558385	0.565116	0.570964	0.575918	0.579992	0.583186	0.585504	0.586936	0.587488	0.587162	0.585957	0.583871	0.580913	0.577069	0.572357	0.566768	0.560303	0.552962	0.544745	0.681088	0.589546	0.420526	0.234198	0.310582	0.254829	0.294279	0.301645	0.398271
829	-3.77053	-3.53926	-3.31255	-3.09088	-2.87473	-2.66362	-2.45754	-2.25649	-2.06047	-1.86949	-1.68354	-1.50262	-1.32711	-1.15625	-0.990777	-0.829972	-0.67453	-0.5241	-0.378682	-0.238275	-0.10288	0.0272285	0.152611	0.272982	0.388099	0.498225	0.603361	0.703718	0.798864	0.888829	0.974005	1.05419	1.12939	1.19945	1.26467	1.32478	1.37993	1.4301	1.47531	1.51555	1.37641	1.21852	1.22237	1.04074	1.17445	1.39357	1.20852	1.10929	1.33226
830	0.124495	0.151261	0.17776	0.203934	0.229727	0.255197	0.280343	0.305165	0.329664	0.353839	0.37769	0.401218	0.424372	0.447253	0.469762	0.491996	0.51386	0.535402	0.556621	0.577518	0.598092	0.618301	0.638232	0.65784	0.677085	0.696009	0.714612	0.732934	0.750894	0.768496	0.785816	0.802814	0.819492	0.835813	0.85185	0.867532	0.882894	0.897937	0.912661	0.927065	0.887151	0.787159	1.1916	1.15131	1.32502	1.39479	1.81304	1.68861	1.75224
831	-4.33767	-4.13934	-3.94446	-3.75346	-3.56674	-3.38387	-3.20487	-3.02974	-2.85846	-2.69105	-2.5275	-2.36781	-2.21232	-2.06035	-1.91255	-1.7683	-1.6282	-1.49195	-1.35955	-1.23099	-1.10628	-0.985674	-0.868646	-0.755464	-0.646359	-0.541083	-0.439636	-0.341812	-0.248033	-0.158272	-0.0721425	0.0101579	0.088629	0.163114	0.233935	0.300786	0.363824	0.42305	0.478463	0.530064	0.760963	0.625755	0.632163	0.450124	0.609691	0.802806	0.843122	0.550846	0.641756
832	-1.23717	-1.14808	-1.06159	-0.977909	-0.897195	-0.81927	-0.744133	-0.671786	-0.602227	-0.535457	-0.471476	-0.410284	-0.352003	-0.296383	-0.243662	-0.193613	-0.146452	-0.102067	-0.0604597	-0.021629	0.0144248	0.0476331	0.0781391	0.105868	0.13077	0.152907	0.172278	0.188918	0.202754	0.213804	0.222116	0.227664	0.230446	0.230466	0.227725	0.222233	0.213989	0.202991	0.189241	0.172737	0.173	0.120353	0.130636	-0.281848	0.0436583	0.0817966	0.0418344	-0.28503	-0.463659
833	-1.40543	-1.29222	-1.18119	-1.07258	-0.966626	-0.863082	-0.761951	-0.663233	-0.56693	-0.47304	-0.381563	-0.292501	-0.206035	-0.121795	-0.0401408	0.0392779	0.11612	0.190559	0.262594	0.332227	0.399456	0.464144	0.526572	0.586597	0.644096	0.699203	0.751917	0.802344	0.850267	0.895701	0.938843	0.979592	1.01795	1.05384	1.08741	1.11853	1.14727	1.17362	1.19759	1.21918	1.25456	1.16758	1.14045	1.0116	1.11994	1.00174	1.19757	0.970008	0.824848
834	-0.525962	-0.447412	-0.370801	-0.296301	-0.224063	-0.153927	-0.0858923	-0.0199586	0.0438738	0.105605	0.165235	0.222764	0.278074	0.331405	0.382527	0.43166	0.478592	0.523433	0.566181	0.606837	0.645401	0.681796	0.71618	0.748472	0.778609	0.806662	0.832633	0.856569	0.878369	0.898045	0.915682	0.931237	0.944708	0.956073	0.965383	0.972595	0.977734	0.980798	0.981788	0.980704	1.03544	0.652448	0.590956	0.537636	0.543887	0.569294	0.506263	0.267647	0.380053
835	-3.89212	-3.70276	-3.51711	-3.33557	-3.15851	-2.98555	-2.81668	-2.65191	-2.49123	-2.33464	-2.18214	-2.03374	-1.88973	-1.74951	-1.61366	-1.48162	-1.35393	-1.23032	-1.11079	-0.995331	-0.883949	-0.776869	-0.673629	-0.574465	-0.479576	-0.388746	-0.301973	-0.219084	-0.140436	-0.0660033	0.00453739	0.0710201	0.133445	0.19169	0.246007	0.296163	0.342278	0.384352	0.422386	0.45638	0.654561	0.534868	0.389449	0.172065	0.459257	0.305456	0.2395	0.217438	0.236542
836	-4.04861	-3.85991	-3.67422	-3.49197	-3.31353	-3.13851	-2.9669	-2.79871	-2.63393	-2.47258	-2.31463	-2.16011	-2.00932	-1.86162	-1.71764	-1.57676	-1.4396	-1.30583	-1.17547	-1.04851	-0.924945	-0.805041	-0.688276	-0.574913	-0.465186	-0.358845	-0.255891	-0.156113	-0.0599401	0.0326487	0.122054	0.208073	0.290705	0.369782	0.445647	0.517972	0.586925	0.652506	0.714714	0.773549	0.596395	0.689861	0.785801	0.779548	1.00074	1.14618	1.27666	1.0814	1.05927
837	-5.36308	-5.14984	-4.9403	-4.73492	-4.53412	-4.33745	-4.14493	-3.95654	-3.7723	-3.59219	-3.41622	-3.24438	-3.07704	-2.91348	-2.75439	-2.59909	-2.44825	-2.30153	-2.15893	-2.02046	-1.8861	-1.75614	-1.63001	-1.50801	-1.39037	-1.27684	-1.16741	-1.06186	-0.960647	-0.86374	-0.770721	-0.681805	-0.596992	-0.516451	-0.439834	-0.367473	-0.299196	-0.235004	-0.174897	-0.118875	0.164029	-0.143912	0.061168	0.209133	-0.0619604	0.0763771	9.37131e-05	0.130878	0.0797267
838	-5.04414	-4.73112	-4.42363	-4.12235	-3.82791	-3.53965	-3.25758	-2.98168	-2.71197	-2.44845	-2.1911	-1.93994	-1.69548	-1.45667	-1.22454	-0.998079	-0.778272	-0.564621	-0.357126	-0.155787	0.0393953	0.228021	0.410904	0.587631	0.75784	0.92192	1.07987	1.23201	1.37769	1.51694	1.65037	1.77767	1.89885	2.01365	2.12257	2.22515	2.32163	2.412	2.49627	2.57444	2.73753	2.21441	2.19198	2.4527	2.63814	2.78273	2.72799	2.30517	2.42974
839	-1.71322	-1.56936	-1.42872	-1.2916	-1.15829	-1.02849	-0.90219	-0.779403	-0.660125	-0.544355	-0.432094	-0.323342	-0.21832	-0.116577	-0.0185504	0.0761829	0.167215	0.254754	0.338799	0.419351	0.496409	0.569819	0.639898	0.706483	0.769442	0.828923	0.884926	0.93756	0.986598	1.03206	1.07415	1.11276	1.14789	1.17948	1.20766	1.23232	1.25351	1.27124	1.2855	1.2963	1.50229	1.51255	1.4215	1.36977	1.35004	1.49599	1.28678	1.11413	1.33898
840	0.714488	0.689227	0.66512	0.642222	0.620579	0.600141	0.580907	0.562877	0.546052	0.530432	0.516015	0.502803	0.49082	0.480015	0.470433	0.462033	0.454852	0.448871	0.444088	0.440505	0.438121	0.436937	0.436949	0.43816	0.440564	0.444162	0.448954	0.454954	0.462136	0.470494	0.480062	0.490824	0.50278	0.515901	0.530243	0.545744	0.562434	0.580313	0.59938	0.619637	0.973102	0.832125	1.39114	1.19243	1.5378	1.82207	1.60058	1.60197	1.47011
841	-2.85376	-2.60062	-2.35339	-2.11263	-1.87882	-1.65145	-1.43051	-1.21601	-1.00795	-0.806314	-0.611118	-0.422356	-0.240415	-0.0645095	0.104603	0.267652	0.423937	0.573814	0.717283	0.854345	0.985	1.10899	1.22684	1.33829	1.44311	1.54155	1.63361	1.71946	1.79875	1.87151	1.93805	1.99821	2.05199	2.0993	2.14033	2.17492	2.20315	2.22504	2.24057	2.24975	2.54614	2.73165	2.99948	2.69812	2.80347	2.57657	2.44204	2.14131	1.7067
842	-2.86838	-2.57801	-2.29518	-2.02053	-1.75462	-1.49686	-1.24723	-1.00576	-0.772421	-0.547229	-0.330182	-0.121278	0.0790592	0.271693	0.455796	0.632161	0.800029	0.959788	1.11144	1.25498	1.39041	1.51747	1.63671	1.74783	1.85064	1.94537	2.03202	2.11077	2.18126	2.24355	2.29791	2.3442	2.38241	2.41249	2.43458	2.44857	2.45452	2.45243	2.4423	2.42413	2.45993	2.25159	1.63476	0.873247	0.685579	1.26576	1.45149	0.751934	1.17681
843	-1.73796	-1.69837	-1.6581	-1.61723	-1.57585	-1.53388	-1.4913	-1.44813	-1.40436	-1.36	-1.31503	-1.26947	-1.22341	-1.17666	-1.12941	-1.08146	-1.03302	-0.983986	-0.934357	-0.884132	-0.833313	-0.78201	-0.730003	-0.6774	-0.624318	-0.570644	-0.516378	-0.4614	-0.405948	-0.350025	-0.29339	-0.236163	-0.178343	-0.120058	-0.0610551	-0.00158934	0.0584661	0.119111	0.180346	0.24217	0.721096	0.909769	0.224386	0.327512	0.711231	1.08407	0.879156	1.6094	1.35514
844	-3.18296	-3.10357	-3.0236	-2.94321	-2.86257	-2.7815	-2.70003	-2.61813	-2.53581	-2.45307	-2.36992	-2.28635	-2.20253	-2.11812	-2.03348	-1.94823	-1.86275	-1.77685	-1.69053	-1.6038	-1.51665	-1.42927	-1.34128	-1.25288	-1.16425	-1.07521	-0.985756	-0.895689	-0.8054	-0.714892	-0.623773	-0.532239	-0.44029	-0.348126	-0.255346	-0.162354	-0.0689475	0.0248723	0.119106	0.213753	0.883647	0.0680723	0.369423	0.331814	0.729123	0.49486	0.569727	0.219	0.953387
845	-0.19036	0.0639207	0.309838	0.546836	0.774435	0.993153	1.20299	1.40395	1.59602	1.77921	1.95352	2.11896	2.27518	2.42287	2.56138	2.69133	2.81214	2.92411	3.02724	3.12152	3.20696	3.2834	3.35117	3.41011	3.46009	3.50128	3.53366	3.55727	3.57202	3.57797	3.57513	3.56348	3.54303	3.51385	3.47581	3.42907	3.37357	3.3093	3.23626	3.15446	2.88009	2.01488	2.05637	1.83771	2.55527	2.78257	3.41425	2.98212	2.5258
846	-6.25618	-6.06359	-5.87376	-5.68713	-5.50407	-5.32419	-5.14749	-4.97396	-4.8036	-4.63642	-4.47241	-4.31158	-4.15426	-3.99977	-3.84878	-3.70063	-3.55597	-3.41447	-3.27613	-3.14095	-3.00894	-2.88035	-2.75465	-2.63211	-2.51299	-2.39701	-2.28418	-2.17426	-2.06774	-1.96458	-1.86434	-1.76725	-1.6733	-1.5827	-1.49504	-1.41072	-1.32952	-1.25146	-1.17653	-1.10474	-1.02748	-1.04481	-1.458	-2.30636	-1.29992	-1.22291	-0.862066	-1.3606	-1.05528
847	-17.0236	-16.0404	-15.075	-14.1296	-13.2061	-12.3025	-11.4188	-10.555	-9.71109	-8.88704	-8.08289	-7.29862	-6.53586	-5.79132	-5.0682	-4.3634	-3.67993	-3.01626	-2.3724	-1.74834	-1.14407	-0.560853	0.00384725	0.548746	1.07273	1.577	2.06156	2.52738	2.97245	3.39692	3.80261	4.18858	4.55483	4.90064	5.22751	5.53401	5.82089	6.08813	6.33574	6.56373	7.42267	6.49889	6.90342	5.99022	6.64436	7.97974	7.19882	7.23816	7.68217
848	-6.08666	-5.85667	-5.62728	-5.39898	-5.17227	-4.94664	-4.7221	-4.49865	-4.27629	-4.05502	-3.83484	-3.61575	-3.39822	-3.1813	-2.96594	-2.7512	-2.53801	-2.3259	-2.11488	-1.90494	-1.69609	-1.48877	-1.28208	-1.07648	-0.872407	-0.66941	-0.467493	-0.266223	-0.0664681	0.131779	0.329376	0.525893	0.721331	0.91527	1.10855	1.30034	1.49105	1.68068	1.86924	2.05673	2.56619	3.04799	3.35846	3.54069	4.89823	5.23601	6.04488	5.7448	6.06687
849	-6.54148	-6.18301	-5.83053	-5.48483	-5.14662	-4.81516	-4.49044	-4.17246	-3.86123	-3.55674	-3.259	-2.96801	-2.68436	-2.40684	-2.13664	-1.87259	-1.61583	-1.36579	-1.12247	-0.885859	-0.655966	-0.433262	-0.216786	-0.00702608	0.195588	0.391516	0.580756	0.763697	0.93955	1.10836	1.27085	1.42666	1.57578	1.71791	1.85367	1.98247	2.10462	2.2201	2.32893	2.4311	3.81235	4.05324	3.5687	3.54796	3.31079	3.64575	3.75461	3.58865	3.84454
850	-11.7319	-10.7838	-9.85785	-8.95615	-8.08057	-7.22913	-6.40184	-5.5987	-4.81971	-4.06487	-3.33417	-2.62763	-1.94667	-1.28837	-0.655549	-0.0454901	0.539186	1.09982	1.63641	2.14895	2.63745	3.10093	3.54139	3.95781	4.34936	4.71697	5.06065	5.38104	5.67678	5.94802	6.19592	6.41989	6.61992	6.79565	6.94785	7.07585	7.18002	7.26035	7.31684	7.34949	7.98964	6.82391	6.12344	5.24279	5.93977	6.95394	6.20321	5.44765	6.02749
851	2.22681	1.89164	1.56474	1.24682	0.938558	0.639247	0.348892	0.0674922	-0.204952	-0.468442	-0.722976	-0.968555	-1.20468	-1.43237	-1.65064	-1.86043	-2.06085	-2.25236	-2.43494	-2.60861	-2.77336	-2.92887	-3.07581	-3.21383	-3.34266	-3.46262	-3.5737	-3.67611	-3.76941	-3.85366	-3.92922	-3.99591	-4.05372	-4.10255	-4.14262	-4.17376	-4.19605	-4.2095	-4.21412	-4.20989	-3.22723	-2.87921	-2.87041	-2.95639	-2.30018	-2.67214	-1.52779	-2.93272	-1.72664
852	-0.509975	-0.301119	-0.0971872	0.101365	0.29413	0.481538	0.66359	0.840285	1.01162	1.17761	1.33823	1.49351	1.6431	1.78767	1.92659	2.06046	2.1887	2.31161	2.42918	2.54143	2.64833	2.7497	2.84595	2.93687	3.02228	3.10238	3.17716	3.24679	3.31094	3.36966	3.42321	3.47145	3.51437	3.55191	3.58423	3.61118	3.63285	3.64923	3.66032	3.66612	5.19308	4.77249	4.65323	3.75654	4.17459	4.20844	3.83717	2.77667	2.68274
853	-17.7265	-16.9717	-16.2306	-15.5048	-14.7958	-14.102	-13.4234	-12.7601	-12.112	-11.4791	-10.8615	-10.2591	-9.67312	-9.10113	-8.54554	-8.00397	-7.47874	-6.96868	-6.47378	-5.99404	-5.52947	-5.08101	-4.64673	-4.22761	-3.82451	-3.43651	-3.0636	-2.70504	-2.36236	-2.03547	-1.72295	-1.42554	-1.14322	-0.876557	-0.6244	-0.387837	-0.166306	0.0401919	0.231658	0.408091	0.31211	0.477989	0.191747	0.1107	1.19372	1.64811	2.11502	1.36486	1.76938
854	-11.6801	-10.9022	-10.1393	-9.39321	-8.66548	-7.95448	-7.2602	-6.58264	-5.92181	-5.2777	-4.65032	-4.03966	-3.44699	-2.86975	-2.31042	-1.76659	-1.2406	-0.731261	-0.238578	0.237452	0.696829	1.13862	1.56472	1.97418	2.36615	2.74154	3.10035	3.4433	3.76891	4.07729	4.36977	4.64568	4.905	5.14723	5.37343	5.58261	5.77527	5.95143	6.11108	6.25422	6.15634	5.924	5.22898	4.41752	5.58746	6.29625	5.53939	5.85506	5.81745
855	-0.152647	0.0236863	0.193775	0.357233	0.513731	0.663627	0.806921	0.943612	1.0737	1.19719	1.31407	1.42436	1.52782	1.62491	1.71522	1.79912	1.87626	1.94683	2.01082	2.06824	2.11908	2.16327	2.20098	2.23212	2.25664	2.27461	2.28604	2.29092	2.28925	2.28105	2.26629	2.24499	2.21715	2.18284	2.14192	2.09456	2.04068	1.98029	1.91338	1.83995	2.38308	1.29304	0.378044	0.682403	1.14991	-0.484106	-1.4372	-1.97538	-1.22441
856	-13.0605	-12.3928	-11.7353	-11.0896	-10.4571	-9.83623	-9.22711	-8.6297	-8.044	-7.47002	-6.90776	-6.35722	-5.81954	-5.2924	-4.77808	-4.27435	-3.78338	-3.30408	-2.83645	-2.38048	-1.93618	-1.50446	-1.08346	-0.674135	-0.277317	0.107886	0.481472	0.844212	1.19454	1.53254	1.85966	2.17517	2.47906	2.77071	3.0514	3.3199	3.57683	3.8222	4.056	4.27824	4.1022	3.35709	3.84868	3.52003	4.52904	4.53038	3.83295	3.03454	3.52315
857	-6.82032	-6.37155	-5.9329	-5.50535	-5.08977	-4.68524	-4.29175	-3.90931	-3.53791	-3.17756	-2.82826	-2.49	-2.16348	-1.84729	-1.54279	-1.24867	-0.966187	-0.694705	-0.434222	-0.184738	0.0537489	0.280759	0.497272	0.702787	0.896896	1.08005	1.25226	1.41385	1.56414	1.70318	1.83158	1.94903	2.05553	2.15089	2.23551	2.30904	2.37166	2.42338	2.46419	2.4941	3.0171	3.32407	4.20475	3.38142	3.97068	4.41264	3.98671	2.87837	2.31521
858	-0.367611	-0.218618	-0.0717803	0.07258	0.214161	0.353275	0.489922	0.624102	0.755815	0.885061	1.01184	1.13615	1.25774	1.37712	1.49379	1.60824	1.71999	1.82929	1.93612	2.0405	2.14243	2.24168	2.3387	2.43326	2.52517	2.61463	2.70165	2.7864	2.86852	2.94802	3.02526	3.10004	3.17239	3.24213	3.30959	3.37446	3.4369	3.4969	3.55446	3.6096	4.64757	4.36909	3.92259	3.03393	3.63618	4.43959	5.57737	5.94728	5.24718
859	-10.3073	-9.53941	-8.78855	-8.05636	-7.34434	-6.65092	-5.97608	-5.31984	-4.68218	-4.06311	-3.46264	-2.88075	-2.31864	-1.77389	-1.24885	-0.741238	-0.253249	0.216229	0.667199	1.09966	1.51361	1.90822	2.28519	2.64365	2.98289	3.30369	3.60607	3.89061	4.15609	4.40263	4.63129	4.84152	5.03332	5.20633	5.36131	5.49758	5.61551	5.71508	5.7963	5.85918	5.574	5.19779	6.24828	6.1915	7.1897	6.7882	6.05985	5.8451	6.16331
860	-4.56544	-4.38658	-4.21046	-4.03747	-3.86796	-3.70157	-3.53828	-3.37811	-3.22105	-3.06711	-2.91627	-2.76855	-2.62425	-2.48275	-2.34465	-2.20936	-2.07747	-1.94867	-1.82298	-1.70038	-1.58088	-1.46473	-1.35142	-1.24121	-1.13433	-1.03053	-0.929822	-0.831988	-0.737454	-0.6462	-0.55783	-0.472546	-0.390347	-0.311401	-0.235366	-0.162571	-0.0928483	-0.0261975	0.0373811	0.0978876	0.398276	0.540696	0.142622	-0.208975	-0.57435	-0.657826	-0.320208	0.0753278	0.535294
861	-6.2727	-6.11975	-5.96823	-5.81846	-5.67076	-5.52481	-5.38061	-5.23815	-5.09744	-4.95848	-4.82127	-4.6858	-4.55237	-4.42039	-4.29044	-4.16195	-4.03548	-3.91076	-3.78777	-3.66652	-3.54701	-3.42949	-3.31346	-3.19916	-3.08685	-2.97627	-2.86742	-2.76007	-2.65469	-2.55127	-2.44935	-2.34916	-2.2507	-2.15419	-2.05919	-1.96613	-1.87479	-1.78518	-1.69729	-1.61112	-1.06881	-1.69623	-1.49673	-1.88841	-1.7535	-2.32928	-2.22146	-2.0527	-2.00382
862	-5.86131	-5.31089	-4.7759	-4.25757	-3.75695	-3.2729	-2.80543	-2.35454	-1.92023	-1.5025	-1.10134	-0.716767	-0.349542	0.00191455	0.336091	0.654427	0.955553	1.24017	1.50829	1.75989	1.99499	2.21313	2.41525	2.60087	2.76963	2.92195	3.05784	3.17753	3.28052	3.36689	3.43704	3.49075	3.52802	3.54883	3.55327	3.54132	3.513	3.46832	3.40727	3.32985	3.33557	1.91708	0.927956	0.317695	1.40236	1.79834	1.37729	0.207091	-0.367201
863	-13.3098	-12.6608	-12.025	-11.4037	-10.7984	-10.2075	-9.63121	-9.06943	-8.52217	-7.98945	-7.47125	-6.96758	-6.47947	-6.00483	-5.54568	-5.10006	-4.66988	-4.25417	-3.85292	-3.46613	-3.09381	-2.73671	-2.39329	-2.06434	-1.75051	-1.45109	-1.16607	-0.894884	-0.638702	-0.39743	-0.170022	0.0429814	0.241582	0.425397	0.595223	0.750325	0.891085	1.01751	1.12958	1.22732	0.830725	0.589746	0.505578	0.00172431	0.183859	0.0101174	-0.459925	-1.54736	-0.745271
864	-7.27059	-7.01348	-6.76004	-6.51084	-6.26639	-6.02616	-5.79015	-5.55835	-5.33077	-5.1074	-4.88825	-4.67331	-4.46304	-4.25653	-4.05467	-3.85658	-3.66312	-3.47385	-3.28879	-3.10792	-2.93125	-2.75914	-2.59086	-2.42678	-2.26723	-2.11186	-1.96067	-1.81335	-1.67053	-1.53219	-1.39772	-1.26743	-1.14132	-1.01965	-0.901887	-0.788548	-0.679371	-0.574355	-0.473502	-0.37681	-0.57393	-0.423639	-0.815858	-1.21408	-1.2561	-1.56189	-1.63496	-1.26784	-0.773406
865	-6.69171	-6.42473	-6.16242	-5.90538	-5.65414	-5.40814	-5.16738	-4.93185	-4.70157	-4.47653	-4.25673	-4.04216	-3.83329	-3.62919	-3.43076	-3.23714	-3.04915	-2.86639	-2.68884	-2.51651	-2.34939	-2.18784	-2.03115	-1.87968	-1.73373	-1.59298	-1.45742	-1.32679	-1.20163	-1.08193	-0.967155	-0.857575	-0.753191	-0.65421	-0.560205	-0.471581	-0.388129	-0.309851	-0.236745	-0.168811	-0.560565	-0.774258	-0.0535187	0.0323823	-0.221936	-0.180868	-0.126378	-0.459664	-0.755815
866	-4.57034	-4.31792	-4.07018	-3.82768	-3.59091	-3.35936	-3.13301	-2.91188	-2.69596	-2.48524	-2.27974	-2.07945	-1.88479	-1.69491	-1.51063	-1.33116	-1.15727	-0.988572	-0.82506	-0.666736	-0.513601	-0.365967	-0.223198	-0.0856169	0.0464959	0.173442	0.295223	0.412084	0.523521	0.629568	0.730684	0.826634	0.917417	1.00286	1.08332	1.15846	1.22845	1.29331	1.35301	1.40758	1.99113	2.03952	2.0352	1.56486	2.13931	2.15724	2.72225	2.84728	2.84877
867	-3.152	-3.0593	-2.96715	-2.87574	-2.78526	-2.69552	-2.60651	-2.51824	-2.43071	-2.34392	-2.25786	-2.17254	-2.08814	-2.00429	-1.92136	-1.83898	-1.75752	-1.67679	-1.59679	-1.51753	-1.439	-1.36137	-1.28431	-1.20798	-1.13255	-1.05785	-0.983878	-0.910481	-0.837972	-0.766349	-0.695301	-0.624983	-0.555396	-0.486688	-0.41856	-0.351309	-0.284784	-0.218987	-0.153918	-0.0895764	0.49423	0.299498	0.19727	-0.361379	0.184283	1.05417	0.579879	-0.223206	0.45734
868	-1.25983	-0.985328	-0.719807	-0.463871	-0.218039	0.0182479	0.244991	0.462189	0.669843	0.867952	1.05652	1.23554	1.40466	1.56461	1.7147	1.85559	1.98665	2.10822	2.22028	2.32283	2.41588	2.49926	2.57333	2.63789	2.69284	2.73833	2.77436	2.80097	2.81805	2.82566	2.82383	2.81254	2.79179	2.76166	2.722	2.673	2.61458	2.54673	2.46947	2.38278	2.23994	1.90061	1.81576	1.5404	1.44628	1.65086	1.51173	1.08464	1.64498
869	-0.335596	-0.209624	-0.0851542	0.0375415	0.158205	0.277102	0.394232	0.509596	0.623192	0.735022	0.845086	0.953382	1.05968	1.16445	1.26723	1.36847	1.46773	1.56523	1.66097	1.75495	1.84717	1.93744	2.02615	2.11309	2.1981	2.28136	2.36286	2.44278	2.52078	2.59686	2.67136	2.74411	2.8151	2.8842	2.95169	3.0173	3.08116	3.14327	3.20364	3.26227	3.63435	3.3211	3.43773	3.36134	3.95138	4.16255	3.51464	3.07529	3.11593
870	-1.76841	-1.65711	-1.54735	-1.43939	-1.33344	-1.22928	-1.1269	-1.0263	-0.927486	-0.830455	-0.735207	-0.641742	-0.550255	-0.460353	-0.372421	-0.286081	-0.201704	-0.119103	-0.0382771	0.0407733	0.118048	0.193387	0.267115	0.339067	0.409095	0.477354	0.543846	0.608708	0.671661	0.732715	0.792135	0.849788	0.905673	0.959675	1.01203	1.06251	1.11122	1.15818	1.20338	1.24682	1.39731	1.56725	2.09672	1.74178	2.22422	2.42782	2.11397	1.65525	1.75132
871	-8.24613	-7.91342	-7.58645	-7.26595	-6.95259	-6.64567	-6.3452	-6.05116	-5.76357	-5.48242	-5.20772	-4.93946	-4.67819	-4.4228	-4.17438	-3.93186	-3.69628	-3.46711	-3.24437	-3.02803	-2.81811	-2.61504	-2.41794	-2.22725	-2.04337	-1.86587	-1.69476	-1.52969	-1.37137	-1.21976	-1.0742	-0.935026	-0.80224	-0.676107	-0.556082	-0.442682	-0.335642	-0.234961	-0.140641	-0.0526793	0.0517561	0.02128	0.417859	0.150873	0.46258	0.346453	0.0691923	-0.209861	0.151312
872	-4.80477	-4.5726	-4.34362	-4.11832	-3.89717	-3.67969	-3.46588	-3.25573	-3.04925	-2.84644	-2.64729	-2.45181	-2.2604	-2.07224	-1.88814	-1.70731	-1.53052	-1.35738	-1.18789	-1.02206	-0.859869	-0.70167	-0.546776	-0.395533	-0.248255	-0.104612	0.035397	0.172061	0.304792	0.433614	0.559083	0.680917	0.799116	0.913437	1.02437	1.13145	1.23491	1.33474	1.43096	1.52356	1.29665	1.32991	1.26245	1.19729	1.6779	2.33633	2.25082	1.87145	2.43578
873	-1.0293	-1.06364	-1.09774	-1.13154	-1.16497	-1.19808	-1.2309	-1.26341	-1.29562	-1.32752	-1.35912	-1.39041	-1.42133	-1.45202	-1.48234	-1.51241	-1.54212	-1.57153	-1.60064	-1.62944	-1.65794	-1.68607	-1.71396	-1.74156	-1.76878	-1.79571	-1.82234	-1.84872	-1.87474	-1.90041	-1.92583	-1.95094	-1.97576	-2.00022	-2.02444	-2.0483	-2.07186	-2.09512	-2.11808	-2.14074	-2.10535	-2.51237	-2.60012	-3.2623	-2.84788	-2.38967	-2.63176	-2.64259	-2.84337
874	-2.63574	-2.41682	-2.20242	-1.99301	-1.78902	-1.59	-1.39596	-1.20688	-1.02278	-0.843642	-0.669478	-0.500284	-0.336409	-0.177145	-0.0231784	0.126155	0.270213	0.409323	0.543483	0.672694	0.796956	0.916017	1.03039	1.13982	1.24407	1.3434	1.4378	1.52747	1.612	1.69144	1.76613	1.8359	1.90073	1.96051	2.0155	2.06546	2.11052	2.15066	2.18591	2.21624	2.62992	2.46622	2.31564	1.99452	2.31648	2.7857	2.68852	2.50661	2.53177
875	-1.63745	-1.50763	-1.3808	-1.25726	-1.13726	-1.02052	-0.907052	-0.796851	-0.689919	-0.586255	-0.485859	-0.388731	-0.295069	-0.20447	-0.117323	-0.0332531	0.0473785	0.124756	0.19888	0.269749	0.337365	0.401591	0.462706	0.520567	0.575059	0.626311	0.674324	0.719189	0.760715	0.798921	0.833973	0.865786	0.894358	0.919639	0.941738	0.960561	0.976157	0.988527	0.997671	1.00359	1.12993	0.830659	0.737889	0.60598	0.889733	1.17914	1.26883	1.3246	1.73996
876	0.594044	0.575886	0.558526	0.542002	0.526348	0.511527	0.497539	0.484384	0.472063	0.460574	0.449919	0.440097	0.431126	0.422968	0.415659	0.409165	0.403517	0.398697	0.394708	0.391548	0.389217	0.387719	0.387046	0.387202	0.388185	0.389994	0.392629	0.396098	0.400387	0.40549	0.411429	0.418194	0.425784	0.434182	0.443423	0.453468	0.464335	0.476024	0.488536	0.50187	0.586145	0.601888	0.653714	0.781336	0.961215	0.844746	0.874359	0.535655	0.772835
877	-0.947235	-0.881217	-0.816516	-0.753275	-0.691624	-0.631426	-0.572683	-0.515392	-0.459556	-0.405173	-0.352243	-0.300767	-0.25085	-0.202278	-0.155259	-0.109591	-0.0654696	-0.0227956	0.0184311	0.0582105	0.0965426	0.13335	0.16879	0.202784	0.235261	0.266298	0.295893	0.324107	0.350817	0.376033	0.399865	0.422255	0.443204	0.462672	0.480742	0.497337	0.512496	0.526222	0.538512	0.549367	0.522668	0.493229	0.6208	0.545014	0.741565	0.719552	0.812972	0.646976	0.748904
878	-0.611448	-0.565977	-0.521237	-0.477327	-0.434338	-0.392175	-0.350837	-0.310326	-0.27064	-0.231781	-0.193747	-0.156539	-0.120235	-0.0846773	-0.0500194	-0.0161119	0.0168993	0.0490882	0.0804547	0.110999	0.140721	0.169558	0.197637	0.224893	0.251271	0.27683	0.30157	0.325542	0.348643	0.370878	0.392342	0.412988	0.432815	0.451783	0.469974	0.48731	0.50383	0.519535	0.534425	0.548499	0.488201	0.346959	0.385687	0.449903	0.567022	0.534395	0.540382	0.518714	0.60721
879	-0.439176	-0.434445	-0.429434	-0.424151	-0.418608	-0.412795	-0.406711	-0.400357	-0.393732	-0.386837	-0.379671	-0.372235	-0.364545	-0.356569	-0.34834	-0.339823	-0.331054	-0.322017	-0.31271	-0.303134	-0.293288	-0.283195	-0.272811	-0.262158	-0.25126	-0.240093	-0.228658	-0.21693	-0.204958	-0.192745	-0.180237	-0.167462	-0.154418	-0.141135	-0.127555	-0.113738	-0.0996532	-0.0853016	-0.070683	-0.0557974	0.0161489	0.0430457	0.0271625	-0.00110829	0.0753409	0.0507093	0.123629	0.162822	0.203964
880	-0.640078	-0.603282	-0.567338	-0.532327	-0.49832	-0.465242	-0.433092	-0.401871	-0.371578	-0.342213	-0.313777	-0.28627	-0.259747	-0.234094	-0.209422	-0.185625	-0.162804	-0.140907	-0.119935	-0.0998872	-0.0807641	-0.0626036	-0.0453273	-0.0289755	-0.0135804	0.000894137	0.0144482	0.0271081	0.0388193	0.0495876	0.0594598	0.0684115	0.0764427	0.083539	0.0897312	0.0949925	0.0993374	0.102766	0.105277	0.106873	0.0815034	0.0321787	0.0382184	-0.0336028	0.0207947	0.0676059	0.0324289	0.0198717	0.0547619
881	0.405716	0.384522	0.363923	0.343964	0.324686	0.306046	0.288044	0.270679	0.253951	0.237862	0.22241	0.207595	0.193449	0.179908	0.167032	0.154766	0.143161	0.132191	0.121857	0.112157	0.103092	0.0946789	0.0868823	0.0797206	0.0732072	0.0673259	0.0620768	0.0574505	0.0534671	0.0501224	0.0474019	0.0453136	0.0438574	0.0430345	0.0428413	0.0432786	0.0443454	0.0460416	0.0483672	0.0513222	0.102328	0.0939968	0.0449923	0.105505	0.166627	0.250162	0.189943	0.109845	0.189293
882	-0.370975	-0.36862	-0.366212	-0.363756	-0.361257	-0.358709	-0.356113	-0.353469	-0.350777	-0.348036	-0.345247	-0.34241	-0.339531	-0.336598	-0.333623	-0.330593	-0.327521	-0.324402	-0.321235	-0.318019	-0.314756	-0.311452	-0.308092	-0.304685	-0.301237	-0.297741	-0.294197	-0.290598	-0.286959	-0.28328	-0.279545	-0.275762	-0.271932	-0.268062	-0.264136	-0.260171	-0.256158	-0.252097	-0.247989	-0.243834	-0.312519	-0.240028	-0.252925	-0.293403	-0.235703	-0.24543	-0.20761	-0.289758	-0.234323
883	-1.35418	-1.25974	-1.16734	-1.07719	-0.989466	-0.903981	-0.820733	-0.739722	-0.660946	-0.584408	-0.510106	-0.43804	-0.368359	-0.300762	-0.235539	-0.17241	-0.111646	-0.0531089	0.00320135	0.0572847	0.109141	0.158666	0.206074	0.251254	0.294117	0.334764	0.373192	0.40948	0.443469	0.475175	0.504735	0.532077	0.557202	0.580062	0.600758	0.619198	0.63543	0.649455	0.661272	0.670881	0.660939	0.641884	0.647217	0.601123	0.604537	0.622619	0.587215	0.49012	0.5039
884	-1.10276	-1.02783	-0.95448	-0.882881	-0.813176	-0.74521	-0.678983	-0.614495	-0.551746	-0.490735	-0.431464	-0.373932	-0.318256	-0.264198	-0.21199	-0.161406	-0.112664	-0.065653	-0.020374	0.0231736	0.0649897	0.10499	0.143347	0.179972	0.214793	0.247889	0.279262	0.308973	0.336894	0.363036	0.387512	0.410265	0.431293	0.450558	0.468142	0.48397	0.498081	0.510476	0.521154	0.530115	0.584835	0.564181	0.407942	0.344493	0.29368	0.338767	0.351508	0.272672	0.293587
885	0.317371	0.281945	0.247275	0.213439	0.180506	0.148404	0.117132	0.0866893	0.0570771	0.028295	0.000342938	-0.026779	-0.0530152	-0.0784788	-0.10306	-0.126865	-0.149792	-0.171892	-0.193166	-0.213613	-0.233233	-0.251988	-0.269957	-0.2871	-0.303382	-0.318841	-0.333477	-0.347319	-0.360307	-0.372447	-0.383792	-0.394313	-0.404011	-0.412868	-0.420922	-0.428139	-0.434536	-0.440114	-0.444872	-0.448811	-0.39541	-0.500822	-0.424072	-0.568599	-0.618212	-0.483598	-0.495654	-0.521554	-0.514569
886	-2.12727	-2.00543	-1.88605	-1.7694	-1.65573	-1.54477	-1.43652	-1.331	-1.22819	-1.12809	-1.03071	-0.936054	-0.844305	-0.755072	-0.668738	-0.584933	-0.504015	-0.425803	-0.350295	-0.277492	-0.207395	-0.140144	-0.0754509	-0.0134624	0.0456963	0.102162	0.155934	0.20712	0.255499	0.30109	0.344088	0.384394	0.422006	0.456852	0.489083	0.51856	0.545355	0.569469	0.590901	0.609651	0.574203	0.586185	0.621644	0.576362	0.881472	0.821219	0.886493	0.850902	0.791272
887	-1.74244	-1.67783	-1.61346	-1.54945	-1.48596	-1.42284	-1.36009	-1.29771	-1.2357	-1.17406	-1.1128	-1.0519	-0.991511	-0.931359	-0.871706	-0.812296	-0.753384	-0.694841	-0.636668	-0.578865	-0.521432	-0.464491	-0.407796	-0.351471	-0.295636	-0.240169	-0.185071	-0.130222	-0.0758607	-0.0219835	0.0316426	0.0849005	0.13779	0.190199	0.242353	0.294028	0.345336	0.396277	0.446852	0.497061	0.756659	0.777013	0.761541	0.7752	0.939858	1.15419	1.24345	1.24086	1.56708
888	-2.80281	-2.68205	-2.56298	-2.44586	-2.33094	-2.21795	-2.10691	-1.99781	-1.89066	-1.78544	-1.68217	-1.58083	-1.48165	-1.3842	-1.28889	-1.19532	-1.10388	-1.01438	-0.926807	-0.84117	-0.757466	-0.67587	-0.596029	-0.518121	-0.442308	-0.368421	-0.296458	-0.226271	-0.158163	-0.0921203	-0.0278579	0.0344795	0.0948918	0.153255	0.209821	0.264347	0.316955	0.367647	0.416422	0.463281	0.41293	0.462589	0.306556	0.1825	0.518557	0.331589	0.496662	0.575608	0.578664
889	0.394221	0.355189	0.317673	0.281758	0.247518	0.214872	0.183821	0.154365	0.126504	0.100238	0.0755671	0.052491	0.0310542	0.0111644	-0.00709276	-0.0237961	-0.0388737	-0.0523633	-0.0642647	-0.0745781	-0.0833034	-0.090427	-0.0959796	-0.0999441	-0.102317	-0.103109	-0.10232	-0.099942	-0.0959867	-0.0904638	-0.0833494	-0.0746537	-0.0643769	-0.0525461	-0.0391101	-0.0241271	-0.00756967	0.0105622	0.0302685	0.0515491	-0.00102891	-0.0582057	0.212902	0.312107	0.501123	0.638871	0.646978	0.595709	0.601895
890	-2.08578	-2.02194	-1.95857	-1.89581	-1.83381	-1.77242	-1.71164	-1.65148	-1.59192	-1.53299	-1.47466	-1.41695	-1.35997	-1.30349	-1.24773	-1.19247	-1.13794	-1.08402	-1.03071	-0.978016	-0.925928	-0.874561	-0.823693	-0.773436	-0.723896	-0.674964	-0.62664	-0.578822	-0.531715	-0.485317	-0.439425	-0.394141	-0.349466	-0.305493	-0.262032	-0.219271	-0.177116	-0.135566	-0.0946213	-0.0542822	0.0926695	0.000354648	0.0875072	0.0105992	0.0632206	0.339595	0.404988	0.336781	0.497836
891	-1.76829	-1.62094	-1.47714	-1.3372	-1.20142	-1.06949	-0.941403	-0.81717	-0.696787	-0.580254	-0.46757	-0.358736	-0.253973	-0.152831	-0.0557428	0.0377087	0.127122	0.212702	0.294449	0.372362	0.446442	0.516542	0.582964	0.645553	0.704187	0.759003	0.810003	0.857284	0.900642	0.940102	0.975835	1.00775	1.03585	1.06009	1.08056	1.09719	1.11001	1.11904	1.12426	1.12569	1.06226	0.945483	1.05358	1.0117	1.11208	1.06096	1.05824	0.972014	1.04116
892	0.327576	0.311074	0.294731	0.278583	0.262664	0.24694	0.231409	0.216073	0.20093	0.185982	0.171228	0.156668	0.142333	0.128161	0.114213	0.100429	0.0868675	0.0734997	0.0603252	0.047344	0.0345562	0.0219885	0.00958683	-0.00262156	-0.014611	-0.0264079	-0.0380124	-0.0494488	-0.060668	-0.071671	-0.0825056	-0.0931478	-0.103597	-0.113833	-0.123898	-0.133749	-0.143409	-0.152878	-0.162154	-0.171239	-0.212182	-0.175601	-0.279793	-0.379094	-0.289764	-0.08154	-0.124788	-0.381482	-0.341288
893	-1.16687	-1.1363	-1.10563	-1.0749	-1.0442	-1.01346	-0.982664	-0.951826	-0.920943	-0.890013	-0.859038	-0.828017	-0.797018	-0.765906	-0.734815	-0.703612	-0.67243	-0.641203	-0.60993	-0.578612	-0.547249	-0.515907	-0.484453	-0.452953	-0.421476	-0.389953	-0.358385	-0.326704	-0.295045	-0.26341	-0.231661	-0.199867	-0.168027	-0.136211	-0.104281	-0.0723752	-0.0404239	-0.00842762	0.0236138	0.0557003	-0.00425869	0.135872	0.169114	0.0283449	0.0690174	0.101207	0.258333	0.195885	0.316915
894	-0.470998	-0.374173	-0.279641	-0.187614	-0.0982807	-0.0114413	0.0729043	0.154756	0.234114	0.310978	0.385349	0.457226	0.526462	0.593356	0.657621	0.719534	0.778827	0.835637	0.889965	0.941809	0.99117	1.03795	1.08235	1.12427	1.16362	1.2005	1.23491	1.26691	1.29636	1.32329	1.34781	1.36986	1.38943	1.4065	1.42113	1.43327	1.44294	1.45016	1.45491	1.4572	1.42267	1.47862	1.37712	1.28004	1.34473	1.19086	1.1152	1.11225	1.13394
895	0.575221	0.621338	0.666441	0.710431	0.753216	0.794892	0.835459	0.874916	0.913265	0.950504	0.986635	1.02166	1.0555	1.0883	1.11993	1.15052	1.17994	1.20825	1.23546	1.26157	1.28657	1.31042	1.33321	1.3549	1.37545	1.39489	1.41323	1.43051	1.44666	1.46167	1.47561	1.48846	1.50021	1.51083	1.52038	1.52881	1.53615	1.5424	1.54754	1.5516	1.67304	1.6383	1.72168	1.72387	1.74092	1.72431	1.72773	1.58599	1.69114
896	-0.665588	-0.638845	-0.612121	-0.585475	-0.558963	-0.532528	-0.50617	-0.479888	-0.453683	-0.427555	-0.401504	-0.37553	-0.349688	-0.323867	-0.298178	-0.27251	-0.246975	-0.221515	-0.196133	-0.170826	-0.145597	-0.120497	-0.0954204	-0.0704199	-0.0455495	-0.0207552	0.00396292	0.028658	0.0532237	0.0776604	0.102074	0.126411	0.150673	0.174805	0.198915	0.222896	0.246801	0.27063	0.294384	0.318062	0.489772	0.309559	0.334641	0.318828	0.355993	0.49768	0.711275	0.669618	0.819147
897	0.0802274	0.121647	0.161348	0.199239	0.235247	0.269453	0.301858	0.332461	0.361263	0.388264	0.413463	0.436862	0.458414	0.478213	0.496175	0.512375	0.526746	0.539322	0.550106	0.559095	0.566291	0.571684	0.575297	0.577116	0.577143	0.575385	0.57184	0.566497	0.559377	0.550492	0.539805	0.527331	0.513072	0.497063	0.479236	0.459667	0.43832	0.415195	0.390292	0.36361	0.265437	0.29527	0.173906	-0.134438	-0.00998659	-0.217619	-0.323373	-0.553374	-0.583648
898	1.32077	1.212	1.1058	1.00243	0.902095	0.804568	0.709851	0.617944	0.528846	0.442559	0.359081	0.278413	0.200719	0.125665	0.0535724	-0.0158686	-0.0823595	-0.146053	-0.206948	-0.265046	-0.320346	-0.372738	-0.422449	-0.469362	-0.513385	-0.554623	-0.593074	-0.628815	-0.661689	-0.691716	-0.719025	-0.743549	-0.765287	-0.784201	-0.800374	-0.813735	-0.824322	-0.832136	-0.837176	-0.839442	-0.841395	-0.911499	-0.702782	-0.919258	-0.839494	-0.681158	-0.902542	-1.10148	-0.954523
899	0.500637	0.571826	0.640518	0.706555	0.769806	0.830414	0.888381	0.943704	0.996386	1.04642	1.09382	1.13858	1.1806	1.22008	1.25683	1.29103	1.32252	1.35138	1.3776	1.4012	1.42217	1.44046	1.45617	1.46925	1.47968	1.48748	1.49267	1.49524	1.49519	1.49252	1.48723	1.47932	1.46879	1.45567	1.4399	1.42156	1.40062	1.37706	1.35089	1.32212	1.24991	1.16257	0.970058	0.653333	0.655644	0.685194	0.683168	0.491256	0.448254
900	-0.726694	-0.730584	-0.734031	-0.737026	-0.739565	-0.741655	-0.743295	-0.744485	-0.745226	-0.745517	-0.745359	-0.744751	-0.743697	-0.74219	-0.740239	-0.737835	-0.734988	-0.731693	-0.727951	-0.72376	-0.719123	-0.714049	-0.708516	-0.702537	-0.696123	-0.689265	-0.68196	-0.674193	-0.665996	-0.657372	-0.648285	-0.638752	-0.628773	-0.618371	-0.607502	-0.596212	-0.584478	-0.5723	-0.559679	-0.546613	-0.764911	-0.726871	-0.659027	-0.663947	-0.593216	-0.610039	-0.513531	-0.612458	-0.590065
[truncated: 915 more columns]

## Sheet: 3DP
3DP Resin	Emission (nm)
Excitation (nm)	599.561	600.026	600.492	600.958	601.423	601.888	602.353	602.818	603.283	603.748	604.213	604.678	605.142	605.607	606.071	606.536	607	607.464	607.928	608.392	608.856	609.319	609.783	610.247	610.71	611.173	611.636	612.1	612.563	613.025	613.488	613.951	614.414	614.876	615.339	615.801	616.263	616.725	617.187	617.649	618.111	618.573	619.035	619.496	619.958	620.419	620.88	621.341	621.802
650	8.68635	8.35723	8.03711	7.7267	7.42665	7.13627	6.85556	6.58453	6.32317	6.07148	5.82947	5.59714	5.37495	5.16194	4.95903	4.76535	4.58173	4.40774	4.24339	4.08866	3.94357	3.8084	3.68255	3.56634	3.45998	3.36321	3.27603	3.19829	3.13031	3.07204	3.02323	2.98401	2.95438	2.93437	2.9239	2.92302	2.93168	2.94989	2.97765	3.01497	2.97172	2.94379	3.61495	3.58172	3.21709	3.39581	2.64121	2.58447	3.0012
651	6.10793	5.81119	5.52429	5.24787	4.98251	4.72758	4.4831	4.24905	4.02546	3.8123	3.60959	3.41731	3.23587	3.06446	2.90382	2.75328	2.61346	2.48405	2.36503	2.25641	2.15818	2.07053	1.99308	1.92603	1.86948	1.82329	1.78745	1.76192	1.74681	1.74205	1.74762	1.76354	1.78982	1.82636	1.87332	1.9305	1.99798	2.07578	2.16388	2.26229	2.71216	2.81218	3.05722	3.13867	3.57789	4.05034	3.94358	4.00373	4.31571
652	11.0486	10.7107	10.381	10.0602	9.74889	9.44644	9.15283	8.86806	8.59214	8.32506	8.06682	7.81743	7.57739	7.34566	7.12325	6.9092	6.70441	6.50844	6.32127	6.1429	5.97334	5.81293	5.66096	5.5178	5.38372	5.25841	5.14187	5.03387	4.93489	4.84485	4.76338	4.69068	4.62674	4.57168	4.52526	4.48768	4.45883	4.43871	4.42732	4.42466	5.18434	5.47827	5.73975	5.52938	5.60467	5.45535	4.73914	4.59475	4.10363
653	9.34389	9.0017	8.66884	8.34606	8.03403	7.73203	7.44007	7.15815	6.88627	6.62442	6.37261	6.13085	5.8996	5.67789	5.46666	5.265	5.07378	4.89255	4.72132	4.56009	4.40885	4.2679	4.13663	4.01535	3.9043	3.8032	3.71205	3.63069	3.55947	3.49832	3.44698	3.40559	3.37415	3.3527	3.34115	3.33954	3.34784	3.36605	3.39417	3.4322	3.76678	4.06913	4.82252	4.94394	5.09458	5.17769	4.63561	4.81911	4.56956
654	7.7436	7.3742	7.01543	6.66809	6.33288	6.00906	5.69661	5.39555	5.10586	4.82756	4.56064	4.3051	4.06145	3.82864	3.60768	3.39761	3.19934	3.0124	2.83679	2.67251	2.51957	2.37825	2.24794	2.12896	2.02154	1.9254	1.84054	1.76682	1.70455	1.65366	1.61393	1.58549	1.56833	1.56245	1.56783	1.58445	1.61229	1.65138	1.7017	1.76325	2.57472	2.88328	3.13637	3.1836	3.39576	3.74134	3.66474	3.95896	4.30604
655	4.08486	3.95173	3.82141	3.69418	3.57031	3.44953	3.33183	3.21721	3.10567	2.99722	2.89184	2.78955	2.69056	2.59442	2.50157	2.4116	2.32489	2.24125	2.16069	2.08319	2.00876	1.93755	1.86925	1.80402	1.74199	1.68302	1.6271	1.57413	1.52433	1.47768	1.43399	1.39335	1.35577	1.32132	1.28984	1.26148	1.23616	1.21389	1.19466	1.17847	1.96638	2.09166	2.10889	2.03856	2.38327	2.20588	1.56847	1.01212	0.596276
656	8.62369	8.30396	7.99102	7.68559	7.3883	7.09847	6.81611	6.54122	6.27379	6.01384	5.76136	5.51634	5.2793	5.0492	4.82705	4.61188	4.40461	4.20479	4.0124	3.82744	3.64993	3.4802	3.31754	3.16232	3.01485	2.87478	2.74211	2.61659	2.49875	2.38854	2.28549	2.18985	2.10162	2.02095	1.94751	1.8816	1.82307	1.77191	1.72813	1.69172	1.62261	1.49627	1.47936	1.1027	0.930239	1.05715	0.9352	0.924194	1.40889
657	7.30714	6.94989	6.60283	6.26674	5.9423	5.6288	5.32622	5.03456	4.75383	4.48402	4.22514	3.97719	3.74066	3.51453	3.29978	3.09548	2.90251	2.72041	2.5492	2.38887	2.23941	2.10112	1.97339	1.85655	1.7508	1.65588	1.57179	1.49839	1.43599	1.38452	1.34376	1.31383	1.29473	1.28647	1.28902	1.30235	1.32647	1.36137	1.40706	1.46353	2.24981	2.94938	3.90707	4.05005	4.60404	5.20944	4.9502	4.79054	4.6838
658	5.97813	5.75072	5.52964	5.31538	5.10839	4.9082	4.7148	4.5282	4.3484	4.17539	4.00918	3.84977	3.69747	3.55164	3.41289	3.28064	3.15544	3.03702	2.92536	2.82046	2.72234	2.63117	2.54656	2.46873	2.3978	2.33362	2.27617	2.22536	2.18141	2.14426	2.11377	2.09002	2.073	2.06274	2.05919	2.06236	2.07224	2.08883	2.11213	2.14213	2.16542	1.87867	2.16217	2.42835	2.45994	2.94296	2.69354	2.88178	2.92593
659	3.2265	3.31371	3.39785	3.47872	3.55616	3.63036	3.70131	3.769	3.83345	3.89465	3.9526	4.0073	4.05864	4.10684	4.15171	4.19342	4.23181	4.26696	4.29887	4.32755	4.353	4.37516	4.39414	4.40988	4.42237	4.43163	4.43767	4.44049	4.44009	4.43647	4.42962	4.41955	4.40627	4.3898	4.37007	4.34718	4.32108	4.29177	4.25925	4.22353	4.45593	4.23631	4.27383	3.89957	3.20151	3.21519	2.51278	2.40564	1.98564
660	8.76862	8.4346	8.1068	7.78595	7.47271	7.16639	6.86698	6.57449	6.28892	6.01027	5.73853	5.47371	5.21635	4.96535	4.72178	4.48459	4.25481	4.03192	3.81591	3.60679	3.40456	3.20963	3.02116	2.83957	2.66524	2.49777	2.33715	2.18307	2.03618	1.89645	1.76326	1.63693	1.51746	1.40508	1.29931	1.2006	1.10872	1.02367	0.945443	0.874045	0.817109	0.999556	0.508491	-0.011203	0.0763061	-0.0114855	-0.0554408	-0.216182	-0.0586371
661	3.08327	3.07027	3.05644	3.0418	3.02638	3.01015	2.99311	2.97527	2.95662	2.93716	2.9169	2.89583	2.874	2.85132	2.82788	2.80358	2.77853	2.75268	2.72603	2.69857	2.67031	2.6413	2.61143	2.58076	2.54935	2.51715	2.48414	2.45026	2.41565	2.38032	2.34411	2.3071	2.26929	2.23077	2.19136	2.15124	2.11032	2.06861	2.0261	1.98279	2.35134	2.51809	2.53801	2.31427	1.82537	2.02797	1.51755	1.55337	1.88019
662	5.91312	5.7914	5.67134	5.55321	5.43724	5.3232	5.21107	5.10085	4.99255	4.88617	4.7817	4.67915	4.57873	4.48001	4.3834	4.28851	4.19572	4.10485	4.01588	3.92882	3.84366	3.7606	3.67925	3.59982	3.52246	3.447	3.37343	3.30162	3.23185	3.16414	3.09817	3.03411	2.97194	2.9118	2.85343	2.79707	2.74261	2.69004	2.63936	2.59057	2.59303	2.29305	2.01721	2.2541	2.33934	2.10515	1.44701	1.13895	0.975803
663	4.21728	4.10905	4.00201	3.89639	3.79241	3.68985	3.58871	3.48898	3.39067	3.29378	3.1983	3.10424	3.0118	2.92057	2.83094	2.74254	2.65574	2.57036	2.48638	2.40381	2.32265	2.24307	2.16473	2.0878	2.01245	1.93849	1.86594	1.79464	1.72491	1.65672	1.58979	1.52426	1.46013	1.39755	1.33623	1.27644	1.21805	1.16106	1.10547	1.05127	1.31375	0.780123	0.703679	0.560447	0.845776	0.965688	0.217702	-0.174297	0.388934
664	6.5112	6.25653	6.00805	5.76631	5.53181	5.30403	5.08296	4.8686	4.66096	4.46003	4.26581	4.07831	3.89791	3.72382	3.5568	3.39612	3.24249	3.09554	2.95527	2.82169	2.6948	2.57484	2.4613	2.35445	2.25449	2.16118	2.07454	1.99438	1.92106	1.85453	1.79451	1.74115	1.69444	1.65447	1.62106	1.59435	1.57428	1.56083	1.55401	1.55382	1.63741	2.20939	2.34987	1.98302	1.8122	2.16032	1.622	1.74538	1.74403
665	9.63991	9.32797	9.01891	8.71339	8.41206	8.11425	7.81998	7.52923	7.24201	6.95832	6.67816	6.40153	6.12901	5.85942	5.59394	5.3314	5.07295	4.81801	4.56659	4.31868	4.07428	3.83391	3.59653	3.36266	3.1328	2.90644	2.68358	2.46374	2.24788	2.03598	1.82711	1.62174	1.41986	1.22191	1.02703	0.836049	0.648556	0.464545	0.284018	0.106974	0.0222336	-0.0779068	0.235892	-0.0430666	-0.108265	-0.326588	-1.07196	-1.34864	-1.52947
666	-1.85765	-1.45237	-1.05741	-0.673652	-0.30188	0.05874	0.408207	0.746522	1.07368	1.38969	1.69455	1.98826	2.27021	2.54164	2.80136	3.0505	3.28799	3.51438	3.72966	3.93384	4.12691	4.3085	4.47938	4.63916	4.78753	4.92485	5.0511	5.16654	5.27066	5.36353	5.44556	5.51653	5.57644	5.62521	5.66303	5.68976	5.70547	5.71018	5.70387	5.68656	5.60613	5.3351	5.56834	5.24754	5.58637	5.47043	4.90095	4.81667	3.96264
667	8.40308	8.14856	7.89845	7.65329	7.41359	7.17882	6.94898	6.72407	6.5041	6.28905	6.07893	5.87374	5.67391	5.47857	5.28857	5.10308	4.92291	4.74764	4.57729	4.41184	4.2513	4.096	3.94527	3.79945	3.65884	3.52311	3.39227	3.26606	3.14501	3.02909	2.9178	2.81141	2.7099	2.61348	2.52173	2.43506	2.35325	2.27631	2.20424	2.13703	2.35876	2.03585	1.96859	1.82933	1.90748	1.73101	1.22396	1.44243	1.18767
668	8.40664	8.12943	7.85583	7.58641	7.32176	7.06129	6.805	6.55288	6.30495	6.06119	5.82161	5.58621	5.35548	5.12842	4.90602	4.68732	4.47325	4.26334	4.05759	3.85601	3.65858	3.46572	3.27661	3.09166	2.91125	2.73498	2.56286	2.39452	2.23069	2.07135	1.91579	1.76438	1.61712	1.4743	1.33531	1.20075	1.07031	0.943999	0.821812	0.70375	0.899668	0.877214	0.979031	0.675227	0.667692	0.719555	0.661193	0.265625	0.0811494
669	3.1587	2.98041	2.80787	2.64147	2.48155	2.32775	2.18006	2.03849	1.90303	1.77369	1.65047	1.53336	1.4226	1.31771	1.21914	1.12647	1.04009	0.959806	0.885609	0.817502	0.755484	0.69967	0.649819	0.606057	0.568459	0.536925	0.511454	0.492011	0.47868	0.471422	0.470204	0.47505	0.48596	0.502889	0.525912	0.554929	0.589983	0.631075	0.678203	0.731369	0.989154	0.896624	1.23504	0.962776	1.2611	1.09361	0.679083	0.300967	0.516068
670	3.2785	3.18274	3.08745	2.99282	2.89907	2.80598	2.71356	2.6218	2.53071	2.44029	2.35053	2.26144	2.1732	2.08544	1.99854	1.91211	1.82653	1.74161	1.65736	1.57377	1.49084	1.40875	1.32715	1.24621	1.16611	1.08667	1.00789	0.929596	0.852136	0.775502	0.699362	0.623882	0.549062	0.475062	0.401562	0.328879	0.256853	0.185485	0.114775	0.0447217	-0.109168	0.228388	0.414355	-0.22859	-0.385649	-0.309886	-0.962466	-1.14381	-0.860286
671	11.2741	10.8286	10.3922	9.96603	9.55092	9.14594	8.7511	8.3664	7.99183	7.6274	7.27311	6.92896	6.59565	6.27174	5.95864	5.65499	5.3621	5.0793	4.80659	4.54398	4.29146	4.04954	3.81719	3.59493	3.38321	3.18153	2.98991	2.80796	2.63646	2.47535	2.32393	2.18256	2.05123	1.93021	1.81897	1.71799	1.62701	1.54603	1.47507	1.41411	1.4265	1.38598	1.17718	0.897481	1.16386	1.11864	0.383113	0.296313	0.477445
672	8.33194	8.16174	7.99256	7.82476	7.65871	7.49404	7.33076	7.16885	7.00833	6.84919	6.69143	6.53505	6.38039	6.22677	6.07486	5.924	5.77485	5.62707	5.48067	5.33564	5.19199	5.05002	4.90912	4.76959	4.63174	4.49525	4.36014	4.22611	4.09373	3.96301	3.83338	3.70512	3.57822	3.45297	3.32881	3.20628	3.08512	2.96533	2.8469	2.72983	2.84843	2.8227	2.6657	2.68806	2.20708	2.8971	2.45561	1.70476	2.03513
673	6.29048	6.14121	5.99258	5.84492	5.69854	5.55311	5.40865	5.26514	5.1226	4.98101	4.84039	4.70073	4.56232	4.42458	4.28809	4.15226	4.01769	3.88407	3.75141	3.6197	3.48895	3.35943	3.23059	3.10271	2.97605	2.85035	2.7256	2.60153	2.47869	2.35706	2.23611	2.11612	1.99709	1.87925	1.76212	1.64618	1.5312	1.41716	1.30407	1.19193	1.21237	1.44762	1.21	1.19383	1.04294	1.10991	0.895652	0.822338	0.166027
674	0.903362	0.950846	0.997029	1.04181	1.08509	1.12698	1.16746	1.20655	1.24424	1.28054	1.31543	1.34893	1.38096	1.41166	1.4409	1.46881	1.49527	1.52033	1.54401	1.56629	1.58717	1.60663	1.62473	1.64145	1.65674	1.67064	1.68316	1.69432	1.70406	1.7124	1.71937	1.72496	1.72916	1.73197	1.73341	1.73345	1.73212	1.72941	1.72532	1.71984	1.9456	1.94034	1.69438	1.59058	1.59936	1.74686	1.54356	1.28501	1.53092
675	2.90063	2.95815	3.01182	3.0615	3.1071	3.14873	3.18639	3.22009	3.24981	3.27556	3.29735	3.31516	3.32898	3.33886	3.34477	3.34672	3.34471	3.33875	3.32884	3.31498	3.29716	3.27544	3.24973	3.22006	3.18652	3.14904	3.10763	3.06218	3.01289	2.95978	2.90263	2.84154	2.77651	2.70771	2.63482	2.55817	2.47759	2.39311	2.3047	2.21237	2.10762	1.72847	1.66593	1.20831	1.11573	0.836512	0.750021	0.552922	0.0353547
676	8.51838	8.18404	7.85668	7.53702	7.22572	6.9221	6.62615	6.33787	6.05726	5.78432	5.51905	5.26145	5.01205	4.76978	4.53567	4.30872	4.08991	3.87873	3.67519	3.47929	3.29103	3.11078	2.93778	2.77241	2.61501	2.46522	2.32303	2.18817	2.06121	1.9421	1.83034	1.72617	1.62962	1.54085	1.45948	1.38587	1.31984	1.26137	1.21048	1.16716	1.74795	2.24346	2.69403	2.40611	2.5639	2.79178	2.60476	2.47587	2.89985
677	3.34146	3.34285	3.3432	3.34252	3.34079	3.33802	3.33422	3.32937	3.32349	3.31656	3.3086	3.2996	3.28958	3.2785	3.26642	3.25326	3.2391	3.22391	3.20768	3.19041	3.17211	3.15282	3.13245	3.11105	3.08867	3.06525	3.0408	3.01527	2.98876	2.96128	2.93271	2.90312	2.87249	2.8409	2.80821	2.77457	2.7399	2.70421	2.66749	2.62974	3.16021	2.91114	2.70167	2.4288	2.21169	2.57092	2.3347	1.95739	1.82332
678	6.73048	6.46878	6.21171	5.95983	5.71366	5.47266	5.23683	5.00616	4.78067	4.56034	4.34518	4.13519	3.9308	3.73113	3.53705	3.3477	3.16392	2.98528	2.81179	2.64344	2.48024	2.32252	2.1696	2.02183	1.8795	1.7423	1.61022	1.483	1.36118	1.24473	1.13314	1.02668	0.925343	0.829331	0.73823	0.652433	0.571737	0.496142	0.425649	0.360258	0.665628	0.875826	0.489263	0.629377	1.18547	1.27184	0.507332	0.602865	0.0997495
679	5.05096	4.93135	4.81327	4.697	4.58278	4.47034	4.3597	4.25086	4.1438	4.03854	3.93508	3.8334	3.73374	3.63564	3.53955	3.44505	3.35253	3.2618	3.17285	3.08569	3.00032	2.91691	2.8351	2.75508	2.67701	2.60072	2.5262	2.45331	2.38236	2.31333	2.24593	2.18031	2.11646	2.05453	1.99423	1.93584	1.87922	1.82437	1.77129	1.71998	2.13786	2.16618	2.22852	1.4429	1.67488	1.79345	0.825442	0.976594	1.14527
680	8.28526	8.11657	7.94909	7.78317	7.61917	7.45673	7.29585	7.13652	6.97876	6.82256	6.66792	6.51484	6.36365	6.21369	6.0656	5.91875	5.77378	5.63036	5.48849	5.34817	5.20941	5.0725	4.93684	4.80274	4.67047	4.53975	4.41057	4.28267	4.1566	4.03233	3.90935	3.78791	3.66801	3.54992	3.43312	3.31811	3.20464	3.09271	2.98232	2.87347	2.63705	2.5709	2.7319	2.89231	3.03424	2.48131	2.09276	1.92481	1.72928
681	6.29834	5.85911	5.42975	5.01123	4.60441	4.20837	3.82312	3.44865	3.08498	2.73209	2.38998	2.05867	1.73882	1.42905	1.13071	0.842494	0.565653	0.299552	0.0441926	-0.200426	-0.434304	-0.656972	-0.869392	-1.07107	-1.26161	-1.44145	-1.6106	-1.76939	-1.91712	-2.05388	-2.18025	-2.29593	-2.40091	-2.495	-2.57862	-2.6514	-2.71352	-2.765	-2.80583	-2.83601	-2.3343	-2.58318	-2.57698	-2.7499	-2.50724	-2.47641	-2.74043	-2.72928	-2.63254
682	6.01561	5.85861	5.70331	5.55005	5.39917	5.25032	5.10351	4.95874	4.816	4.6753	4.53664	4.40002	4.26572	4.13316	4.00292	3.87444	3.74826	3.62411	3.50199	3.3819	3.26383	3.14804	3.03403	2.92205	2.81233	2.70463	2.59895	2.49506	2.39343	2.29402	2.19642	2.10084	2.00728	1.91593	1.8264	1.73908	1.65377	1.57047	1.48918	1.4099	1.28633	1.24915	1.20321	1.55342	1.55678	1.44048	1.2012	0.873891	0.83795
683	3.11403	3.0953	3.07561	3.055	3.03353	3.01113	2.98783	2.9636	2.93847	2.91241	2.88545	2.85757	2.82884	2.79913	2.76857	2.73704	2.70466	2.67137	2.63717	2.60206	2.56604	2.52919	2.49135	2.4526	2.41303	2.37255	2.33116	2.28877	2.24557	2.20156	2.15654	2.11062	2.06379	2.01616	1.96752	1.91809	1.86774	1.8165	1.76436	1.71131	1.56245	1.87192	1.73494	1.58527	1.16243	1.58278	1.11962	0.870085	1.20609
684	5.37046	5.029	4.696	4.37219	4.05824	3.75344	3.45781	3.17133	2.894	2.62583	2.36682	2.11696	1.87677	1.64521	1.42327	1.21	1.00631	0.811741	0.626289	0.449954	0.282735	0.124964	-0.02404	-0.163928	-0.294426	-0.415847	-0.528191	-0.63167	-0.725839	-0.810756	-0.886789	-0.953745	-1.01162	-1.06033	-1.10007	-1.13068	-1.15225	-1.16478	-1.16827	-1.16273	-0.373459	-0.098958	0.222604	-0.051887	-0.628564	-0.769381	-1.24917	-1.34462	-1.00751
685	-0.829612	-0.673842	-0.522287	-0.375286	-0.233141	-0.0955311	0.037544	0.166084	0.290089	0.409559	0.524494	0.634894	0.740536	0.841876	0.938477	1.03076	1.11832	1.20136	1.27989	1.35391	1.4234	1.48825	1.54873	1.60469	1.65603	1.70287	1.74522	1.78315	1.81649	1.84529	1.86965	1.88952	1.90489	1.91574	1.92213	1.92403	1.92144	1.91438	1.90285	1.88683	2.27834	1.89448	1.94522	1.39091	0.88321	0.892958	0.259026	0.279919	0.40162
686	4.5718	4.41649	4.26451	4.11622	3.97191	3.83128	3.6943	3.56099	3.43135	3.30537	3.18306	3.06441	2.94968	2.83835	2.73092	2.62692	2.5268	2.43033	2.3375	2.24833	2.1628	2.0811	2.00287	1.92829	1.8575	1.79035	1.72684	1.66683	1.61059	1.55809	1.50911	1.46377	1.42205	1.38405	1.3496	1.31885	1.29171	1.26819	1.24829	1.23201	1.92473	2.40984	2.39102	1.84502	2.05313	2.08259	1.74908	1.62159	1.97104
687	5.32881	5.26451	5.1982	5.13002	5.06012	4.98835	4.91473	4.83924	4.76189	4.68267	4.60159	4.51865	4.43403	4.34737	4.25903	4.16865	4.0766	3.9827	3.88694	3.78933	3.68986	3.58876	3.48558	3.38055	3.2739	3.1654	3.05506	2.94262	2.82858	2.71294	2.59521	2.47563	2.3542	2.23119	2.10607	1.97939	1.85086	1.72049	1.58829	1.45424	1.70841	1.76807	1.30134	1.16795	0.974787	1.02234	0.644923	0.498112	-0.118546
688	5.88324	5.62923	5.37952	5.13465	4.89513	4.66043	4.43056	4.20551	3.98529	3.76989	3.55931	3.35355	3.15304	2.95692	2.76603	2.57954	2.39826	2.22179	2.05011	1.88324	1.72117	1.56424	1.41176	1.26409	1.12152	0.983733	0.850727	0.722231	0.598798	0.480398	0.366518	0.25742	0.153103	0.0537769	-0.0409876	-0.130781	-0.215815	-0.296087	-0.371598	-0.442349	-0.611947	-0.321835	-0.444228	-0.799116	-0.793028	-1.26209	-1.47327	-1.44038	-1.22984
689	8.15114	7.81832	7.49139	7.17109	6.85808	6.55167	6.25185	5.95862	5.67199	5.39196	5.11852	4.85168	4.59199	4.33833	4.09178	3.85129	3.6179	3.39107	3.17081	2.95712	2.74999	2.54986	2.35585	2.16841	1.98792	1.81397	1.64656	1.48535	1.33103	1.18356	1.04231	0.907592	0.779416	0.658034	0.542921	0.434574	0.332739	0.237414	0.1486	0.066297	0.244644	0.399515	0.935275	-0.0232606	0.015614	-0.14365	-0.716202	-0.807029	-0.794436
690	1.43772	1.34012	1.24419	1.15013	1.05815	0.968039	0.879797	0.793424	0.708922	0.626289	0.545525	0.466632	0.389772	0.314613	0.241481	0.170058	0.100652	0.0331087	-0.0325734	-0.0963938	-0.158352	-0.218322	-0.276561	-0.332939	-0.387339	-0.439886	-0.490579	-0.539522	-0.586504	-0.631536	-0.674815	-0.71624	-0.755811	-0.793449	-0.829316	-0.863259	-0.895356	-0.925607	-0.954013	-0.980573	-1.03193	-0.611604	-0.734006	-1.11627	-1.16664	-1.24191	-1.84084	-2.08277	-1.45927
691	-1.20759	-1.18643	-1.16648	-1.14779	-1.1304	-1.11425	-1.09937	-1.08573	-1.07335	-1.06222	-1.05234	-1.04372	-1.03636	-1.03024	-1.02538	-1.02176	-1.0194	-1.01829	-1.01842	-1.0198	-1.02243	-1.0263	-1.03142	-1.03779	-1.04539	-1.05424	-1.06432	-1.07567	-1.08824	-1.10203	-1.11708	-1.13337	-1.15091	-1.16965	-1.18967	-1.21088	-1.23334	-1.25702	-1.28195	-1.30811	-1.00874	-1.21006	-1.76796	-1.81537	-1.91812	-1.96737	-2.13319	-2.10572	-2.0313
692	3.56256	3.57573	3.58772	3.59849	3.60804	3.61638	3.62351	3.62944	3.63416	3.63768	3.63999	3.6411	3.641	3.6397	3.6372	3.63349	3.62859	3.62249	3.61518	3.60668	3.59698	3.5861	3.574	3.56069	3.54622	3.53056	3.5137	3.4956	3.47635	3.45595	3.43431	3.41147	3.38744	3.36227	3.33585	3.3083	3.27956	3.24962	3.2185	3.18619	3.08104	3.33076	3.40227	3.14205	2.94216	2.76276	2.28471	2.1317	2.41499
693	3.17385	3.13554	3.09708	3.05855	3.02003	2.98143	2.94276	2.90402	2.8652	2.82632	2.78736	2.74832	2.7093	2.67012	2.63095	2.59162	2.55231	2.51292	2.47346	2.43393	2.39433	2.35473	2.31498	2.27516	2.23535	2.19547	2.15551	2.1154	2.0753	2.03522	1.99497	1.95466	1.91427	1.8739	1.83336	1.79285	1.75226	1.71159	1.67086	1.63005	1.65134	2.1328	2.04064	2.00814	2.03374	2.03919	1.37947	1.08388	0.952184
694	9.1475	8.81632	8.49073	8.17144	7.85912	7.55309	7.25333	6.95984	6.67264	6.39172	6.11707	5.8487	5.58717	5.33135	5.08233	4.83905	4.60255	4.3723	4.14831	3.93056	3.71907	3.51426	3.31526	3.12251	2.9364	2.75652	2.58287	2.41508	2.25389	2.09925	1.95049	1.80796	1.67165	1.54184	1.41797	1.30056	1.18936	1.08436	0.985549	0.89294	0.442917	1.11506	0.954824	0.595145	1.1809	0.805162	0.712337	0.898748	0.76691
695	5.9027	5.52519	5.15644	4.79729	4.44847	4.1092	3.77949	3.45932	3.14871	2.84765	2.55614	2.27418	2.00235	1.73947	1.48668	1.24289	1.00915	0.784909	0.570183	0.364968	0.169264	-0.0165389	-0.193242	-0.360435	-0.517788	-0.665671	-0.804084	-0.933296	-1.05275	-1.16251	-1.26304	-1.35411	-1.4357	-1.50768	-1.57036	-1.62346	-1.66713	-1.70137	-1.72619	-1.74158	-1.54664	-1.08477	-0.966485	-0.861452	-0.800646	-0.858479	-1.01569	-0.945687	-0.65241
696	1.53836	1.39607	1.25571	1.1176	0.982027	0.84869	0.717591	0.588729	0.462105	0.337718	0.215568	0.0956564	-0.0217675	-0.137209	-0.250173	-0.361145	-0.469648	-0.575923	-0.67997	-0.78179	-0.881382	-0.978538	-1.07368	-1.16659	-1.25708	-1.34536	-1.43141	-1.51543	-1.59704	-1.67627	-1.75345	-1.82842	-1.90117	-1.97154	-2.03986	-2.10581	-2.16956	-2.2311	-2.29043	-2.34755	-2.30523	-2.6219	-2.63685	-3.05155	-2.9863	-2.69543	-2.66319	-2.77353	-2.50161
697	9.76149	9.25646	8.76256	8.28087	7.81239	7.35608	6.91194	6.47996	6.06014	5.65249	5.25701	4.87369	4.50332	4.1443	3.79819	3.46348	3.14161	2.83186	2.53422	2.24869	1.97528	1.71453	1.46532	1.22822	1.0037	0.791245	0.590851	0.402124	0.225878	0.0620339	-0.090117	-0.230207	-0.358236	-0.473967	-0.577901	-0.669588	-0.749267	-0.816937	-0.872598	-0.916251	-1.1025	-1.21677	-0.560725	-0.68249	-0.0938839	0.474468	0.365138	0.663516	0.81101
698	2.48713	2.47431	2.46091	2.44696	2.43249	2.41747	2.4019	2.38578	2.36912	2.3519	2.33413	2.31581	2.29699	2.27757	2.25765	2.23713	2.21611	2.19455	2.17244	2.14977	2.12657	2.10286	2.07856	2.05371	2.02837	2.00249	1.97605	1.94902	1.9215	1.89349	1.86488	1.83572	1.80602	1.77584	1.74505	1.71379	1.68198	1.64962	1.61673	1.58329	1.95303	2.32016	2.54719	2.28182	1.92205	1.24122	0.914484	0.876961	1.16329
699	4.74094	4.61264	4.48558	4.36002	4.23624	4.11397	3.9932	3.87393	3.75617	3.63992	3.52517	3.41193	3.30042	3.19019	3.08169	2.97445	2.86895	2.76495	2.66245	2.56144	2.46194	2.36414	2.26763	2.17261	2.0793	1.98747	1.89714	1.80811	1.72077	1.6351	1.55074	1.46786	1.38648	1.30677	1.22837	1.15163	1.07637	1.0026	0.930315	0.859516	1.21251	1.0508	0.957336	0.653882	0.10421	-0.105679	-0.804638	-0.86254	0.0165948
700	3.50223	3.41532	3.3309	3.24919	3.17033	3.09416	3.02067	2.94986	2.88173	2.81628	2.75352	2.69344	2.63617	2.58144	2.52952	2.48015	2.43357	2.38966	2.34842	2.30985	2.27395	2.24079	2.21023	2.18234	2.15717	2.13466	2.11481	2.09758	2.08306	2.07121	2.062	2.05544	2.05155	2.05031	2.05173	2.0558	2.06251	2.07187	2.08388	2.09854	2.82847	3.11602	3.3934	3.0642	2.99075	3.43089	2.95895	2.6748	2.79006
701	2.89127	2.69818	2.50959	2.32592	2.14756	1.97409	1.80552	1.64186	1.4831	1.32923	1.18027	1.03621	0.897342	0.763071	0.633974	0.509495	0.390168	0.27572	0.166153	0.0614651	-0.038343	-0.133072	-0.223131	-0.308311	-0.388443	-0.463716	-0.53413	-0.599822	-0.660509	-0.716222	-0.767201	-0.813322	-0.854585	-0.890915	-0.92247	-0.949115	-0.970921	-0.98789	-1.00002	-1.00731	-0.346611	0.28346	0.48398	0.50574	0.496631	0.629669	-0.148928	0.529135	1.0014
702	6.21124	5.95032	5.69403	5.44293	5.19754	4.95732	4.72227	4.49238	4.26767	4.04812	3.83375	3.62454	3.42094	3.22206	3.02876	2.8402	2.65721	2.47936	2.30666	2.1391	1.97669	1.81976	1.66764	1.52066	1.37912	1.24272	1.11143	0.985006	0.863983	0.748329	0.637543	0.531883	0.431347	0.336136	0.245838	0.160843	0.0809504	0.0061604	-0.0635271	-0.128112	0.396331	0.576895	0.359671	-0.186332	-0.499754	-0.362337	-0.853692	-1.25655	-1.22159
703	-1.34033	-1.28903	-1.23789	-1.18704	-1.13658	-1.08639	-1.03647	-0.986841	-0.937484	-0.888404	-0.839602	-0.791077	-0.742933	-0.694962	-0.647371	-0.599955	-0.552917	-0.506155	-0.459669	-0.413459	-0.367526	-0.321967	-0.276585	-0.23148	-0.186747	-0.142289	-0.0981055	-0.0541028	-0.0104703	0.0327939	0.075877	0.118685	0.161218	0.203386	0.245369	0.286988	0.328334	0.369405	0.410203	0.450727	0.739344	0.822309	0.969656	0.864394	1.3936	1.68385	1.16112	1.31557	1.95923
704	1.94072	1.77694	1.61667	1.46026	1.30806	1.15971	1.01521	0.874563	0.737774	0.604839	0.475759	0.350533	0.229419	0.111893	-0.00153727	-0.111362	-0.217109	-0.319017	-0.417088	-0.511321	-0.601716	-0.688091	-0.770818	-0.849708	-0.924602	-0.995675	-1.06293	-1.12649	-1.18609	-1.24175	-1.29372	-1.34186	-1.38619	-1.42661	-1.46329	-1.49609	-1.52509	-1.55028	-1.57167	-1.58925	-1.01833	-0.530058	-0.590865	-0.957764	-0.476299	0.253335	-0.206507	-0.251953	-0.276695
705	0.454825	0.430934	0.408583	0.387824	0.368697	0.351156	0.335201	0.320831	0.308047	0.296848	0.287236	0.279208	0.272779	0.26792	0.264652	0.262961	0.262854	0.264326	0.267377	0.272007	0.278215	0.285984	0.295347	0.306289	0.318781	0.332845	0.348481	0.365728	0.384511	0.404821	0.426746	0.450242	0.475311	0.501892	0.530101	0.559817	0.591097	0.623943	0.658354	0.694331	0.893221	1.71503	1.83648	1.64806	2.14485	2.18937	1.56011	1.56338	1.94663
706	-1.57101	-1.549	-1.52739	-1.50623	-1.48556	-1.46533	-1.44555	-1.42622	-1.40733	-1.38889	-1.3709	-1.35335	-1.33628	-1.31962	-1.30344	-1.28767	-1.27238	-1.25754	-1.24314	-1.22918	-1.21567	-1.20263	-1.19	-1.17782	-1.16611	-1.15484	-1.14401	-1.1336	-1.12366	-1.11418	-1.10512	-1.0965	-1.08832	-1.0806	-1.07331	-1.06648	-1.06008	-1.05413	-1.04861	-1.04354	-0.314228	-0.239899	-0.181628	-0.917437	-0.921627	-0.933385	-1.01057	-0.537827	-1.11674
707	4.61026	4.244	3.8865	3.53855	3.20089	2.87274	2.55411	2.24501	1.94542	1.65535	1.3748	1.10376	0.842804	0.59079	0.348807	0.115811	-0.107196	-0.320724	-0.524775	-0.719347	-0.90444	-1.07969	-1.24585	-1.40253	-1.54942	-1.68688	-1.8149	-1.93372	-2.04285	-2.14233	-2.2326	-2.31343	-2.38483	-2.44666	-2.4992	-2.54222	-2.57584	-2.60007	-2.6149	-2.62034	-2.36804	-2.47794	-2.51672	-1.94883	-1.89381	-0.946721	-0.525982	-0.720576	-0.424336
708	-2.0853	-1.86525	-1.64978	-1.43937	-1.23446	-1.03459	-0.839767	-0.64998	-0.465234	-0.285528	-0.110862	0.0587629	0.222999	0.382553	0.536741	0.686225	0.830364	0.969484	1.10358	1.23267	1.35673	1.47552	1.58956	1.69858	1.80236	1.90114	1.99492	2.0839	2.16768	2.2463	2.32009	2.38889	2.45269	2.51138	2.56519	2.61391	2.65766	2.69643	2.73022	2.75904	2.72007	3.11215	3.23581	3.30286	3.35987	3.80247	3.19267	3.38463	3.58025
709	0.29304	0.274114	0.255722	0.237904	0.220697	0.204062	0.187999	0.172509	0.15759	0.143244	0.12947	0.116269	0.103665	0.0916068	0.0801444	0.0692289	0.0589071	0.0491551	0.0399727	0.0313601	0.0233172	0.0158595	0.00895482	0.00261983	-0.00313364	-0.00831985	-0.0129388	-0.0169986	-0.0204818	-0.0233921	-0.025742	-0.0275246	-0.02874	-0.0293874	-0.0294695	-0.028986	-0.0279376	-0.0263245	-0.0241466	-0.0214038	0.24254	0.198799	0.570361	0.289438	0.220111	0.385392	0.38533	0.371325	0.212868
710	2.52746	2.38148	2.23705	2.09447	1.95404	1.81546	1.67873	1.54384	1.4108	1.27961	1.15026	1.02276	0.897376	0.773564	0.651859	0.531736	0.413712	0.297527	0.18318	0.0706712	-0.0399988	-0.148598	-0.255595	-0.360753	-0.463852	-0.565121	-0.664559	-0.762375	-0.858148	-0.951889	-1.044	-1.13429	-1.22274	-1.30918	-1.39398	-1.47677	-1.55774	-1.63688	-1.7142	-1.7897	-1.81984	-2.08415	-1.9644	-2.07005	-2.2126	-1.9282	-2.71336	-2.76618	-2.52697
711	5.35257	5.02666	4.70746	4.39568	4.09196	3.79563	3.50669	3.22513	2.95096	2.68418	2.42478	2.17277	1.92866	1.69141	1.46203	1.23953	1.02487	0.817571	0.617625	0.425033	0.239796	0.0622896	-0.108254	-0.271442	-0.426948	-0.57513	-0.71599	-0.849807	-0.976004	-1.09463	-1.2062	-1.31044	-1.40736	-1.49677	-1.57906	-1.65388	-1.7214	-1.78163	-1.83457	-1.88022	-1.67511	-1.20649	-1.22181	-1.5508	-1.62802	-1.23632	-1.79342	-1.78845	-1.68623
712	4.46668	4.1825	3.90406	3.63196	3.36678	3.10791	2.85536	2.60912	2.36921	2.13561	1.90834	1.68738	1.47319	1.26486	1.06327	0.867559	0.678567	0.495866	0.319456	0.149338	-0.0144895	-0.171692	-0.32295	-0.467917	-0.6063	-0.738418	-0.864273	-0.984115	-1.09743	-1.20425	-1.30505	-1.39958	-1.48785	-1.56968	-1.64544	-1.71478	-1.77789	-1.83476	-1.8854	-1.9298	-1.96632	-1.72959	-1.67135	-1.97914	-1.82594	-1.71701	-2.08488	-2.18596	-1.94894
713	2.55279	2.40449	2.25839	2.1148	1.97403	1.83576	1.69999	1.56673	1.43597	1.30772	1.18197	1.05873	0.938242	0.82	0.704508	0.591269	0.480769	0.372763	0.26725	0.16423	0.0637038	-0.0341206	-0.129666	-0.222717	-0.313083	-0.400966	-0.486367	-0.569462	-0.649892	-0.727673	-0.803144	-0.876131	-0.946636	-1.01451	-1.08006	-1.14299	-1.20345	-1.26143	-1.31694	-1.36999	-1.5802	-1.35345	-1.13764	-1.10219	-1.30126	-1.73492	-2.32454	-2.46448	-3.04204
714	5.34957	5.16202	4.97705	4.79509	4.61651	4.44091	4.26831	4.09869	3.93205	3.76841	3.60775	3.45008	3.29572	3.14402	2.99562	2.84988	2.70743	2.56796	2.43146	2.29794	2.16739	2.04009	1.91548	1.79385	1.67544	1.56	1.44752	1.33776	1.23121	1.12783	1.0272	0.929521	0.834807	0.743249	0.654451	0.568796	0.486091	0.406334	0.329525	0.255665	0.346481	0.224798	0.43009	0.24188	0.316521	0.197473	0.103106	0.0819688	0.0897456
715	3.2266	3.11953	3.01448	2.91169	2.81137	2.7133	2.61749	2.52392	2.4326	2.34353	2.25671	2.17215	2.09	2.00993	1.93227	1.85669	1.78351	1.71258	1.64389	1.57743	1.51322	1.45137	1.39164	1.33414	1.279	1.22608	1.1754	1.12685	1.08064	1.03674	0.994984	0.955455	0.918157	0.883162	0.85032	0.819771	0.791444	0.765338	0.741452	0.719787	1.09285	0.873645	0.986626	0.791072	0.990674	1.06185	0.836315	0.888475	0.940969
716	2.041	2.03136	2.02092	2.00967	1.99766	1.98486	1.97127	1.95688	1.94171	1.92574	1.90898	1.89143	1.87313	1.854	1.83412	1.81341	1.79195	1.76971	1.74668	1.72286	1.69825	1.67291	1.64673	1.61976	1.59206	1.56358	1.53431	1.5042	1.47336	1.44181	1.40941	1.37622	1.34224	1.30756	1.27202	1.23578	1.19875	1.16094	1.12235	1.08298	1.19016	1.38267	1.03231	0.882374	1.00824	1.42155	0.961432	0.660483	0.89339
717	1.99632	1.86897	1.74486	1.62427	1.50743	1.3941	1.28428	1.17795	1.07512	0.975799	0.879977	0.787656	0.699024	0.613698	0.532046	0.453716	0.379045	0.30786	0.240161	0.175949	0.115223	0.0581034	0.00434309	-0.0459308	-0.0926212	-0.13584	-0.175588	-0.211938	-0.244735	-0.274002	-0.299863	-0.322254	-0.341173	-0.35659	-0.368574	-0.377071	-0.382113	-0.383697	-0.381825	-0.376497	-0.284051	-0.330132	-0.00785505	-0.0265307	-0.0103898	0.209608	-0.198898	-0.16079	0.151709
718	1.18704	1.13459	1.08276	1.03167	0.981432	0.931927	0.883159	0.835127	0.787832	0.741273	0.695451	0.650365	0.60611	0.562495	0.519709	0.477565	0.436246	0.395661	0.355809	0.31669	0.278305	0.240733	0.203812	0.167625	0.132246	0.0975979	0.0636797	0.0304207	-0.00203568	-0.0336942	-0.064692	-0.0949596	-0.124497	-0.153243	-0.181322	-0.208612	-0.235176	-0.261012	-0.286122	-0.310504	-0.112006	-0.0177413	0.0298411	-0.149992	0.192308	0.0905776	-0.0332276	-0.032399	-0.265479
719	-0.769649	-0.664279	-0.561948	-0.462889	-0.367301	-0.274971	-0.185896	-0.100078	-0.0175166	0.0617886	0.137837	0.21063	0.28002	0.346306	0.409204	0.468985	0.525392	0.578556	0.628477	0.675156	0.718593	0.758704	0.795663	0.829379	0.859791	0.886974	0.910929	0.931697	0.949188	0.963423	0.974464	0.982277	0.986861	0.988217	0.986352	0.981272	0.972978	0.961469	0.946746	0.928808	0.81441	0.747043	0.664017	0.507945	0.551347	0.523083	0.367481	0.154527	-0.0840314
720	0.354173	0.317678	0.281135	0.244622	0.208216	0.17184	0.135493	0.0991752	0.0628871	0.0266283	-0.00960106	-0.045801	-0.0818938	-0.118035	-0.154069	-0.190152	-0.226127	-0.262074	-0.297991	-0.333879	-0.369737	-0.405489	-0.441289	-0.47706	-0.512724	-0.54836	-0.583966	-0.61962	-0.655168	-0.69061	-0.726099	-0.76156	-0.796991	-0.832317	-0.86769	-0.902957	-0.938196	-0.973406	-1.00859	-1.04374	-0.694429	-1.31141	-1.17063	-1.38923	-1.4774	-1.35846	-1.90695	-1.9119	-1.68566
721	0.459521	0.401649	0.345766	0.292001	0.240461	0.191029	0.143704	0.0984878	0.0553791	0.0143781	-0.024515	-0.0613004	-0.0959056	-0.12848	-0.158883	-0.187246	-0.213447	-0.23755	-0.259554	-0.279459	-0.297265	-0.312941	-0.326554	-0.338068	-0.347466	-0.354774	-0.359992	-0.363125	-0.36416	-0.363109	-0.359968	-0.354738	-0.347418	-0.338031	-0.326536	-0.312983	-0.297349	-0.279635	-0.25984	-0.237964	0.0751018	0.365409	0.774657	0.575212	0.711217	1.04762	0.668501	0.700476	0.527439
722	2.24742	2.20112	2.1537	2.10525	2.05587	2.00548	1.95406	1.90162	1.84815	1.79367	1.73816	1.68162	1.62419	1.56561	1.50614	1.44552	1.38401	1.32148	1.25793	1.19337	1.12778	1.06132	0.993705	0.925067	0.855562	0.785042	0.713508	0.640802	0.567237	0.492821	0.41723	0.340625	0.263006	0.184544	0.104898	0.0244141	-0.0570799	-0.139584	-0.223097	-0.307621	-0.576149	-1.07965	-1.56036	-1.58793	-1.68942	-1.93188	-2.28808	-2.29714	-2.15296
723	1.47141	1.5101	1.5459	1.57873	1.60852	1.63536	1.65923	1.68015	1.6981	1.7131	1.72514	1.73421	1.74032	1.74348	1.74369	1.74094	1.73525	1.72661	1.71502	1.70049	1.683	1.66262	1.63925	1.61294	1.58374	1.55161	1.51654	1.47846	1.43752	1.39374	1.34693	1.2972	1.24453	1.18904	1.13051	1.06918	1.00492	0.937745	0.867647	0.794627	0.749848	0.315497	0.0744212	-0.43901	-0.605251	-0.750342	-1.02495	-1.36526	-1.72011
724	0.812055	0.735691	0.661316	0.589095	0.519178	0.451406	0.38578	0.3223	0.260965	0.201776	0.144733	0.0898361	0.0371957	-0.0134147	-0.0617774	-0.108101	-0.152186	-0.194134	-0.233946	-0.271622	-0.307161	-0.340493	-0.371764	-0.400898	-0.427839	-0.452654	-0.47534	-0.495942	-0.51437	-0.530637	-0.544815	-0.556865	-0.566788	-0.574569	-0.580241	-0.583781	-0.585203	-0.584507	-0.581693	-0.57676	-0.524715	-0.466124	-0.396002	-0.505175	-0.416232	0.072095	-0.118652	-0.43495	-0.155186
725	-1.09291	-0.953144	-0.816935	-0.684584	-0.556365	-0.431989	-0.311456	-0.194766	-0.0819192	0.0270848	0.132246	0.233564	0.330833	0.424474	0.514082	0.600044	0.681991	0.760112	0.834406	0.904873	0.971514	1.0342	1.09319	1.14836	1.1996	1.24703	1.29064	1.33053	1.36652	1.39863	1.42701	1.45158	1.47233	1.48925	1.50239	1.51171	1.51724	1.51897	1.51691	1.51105	1.32221	1.29375	1.29249	1.09808	0.734261	0.926537	0.803303	0.866572	1.16271
726	1.21625	1.14877	1.08222	1.01676	0.952506	0.889333	0.827235	0.766213	0.706268	0.647398	0.589605	0.532888	0.477365	0.422798	0.36942	0.317002	0.26577	0.215609	0.16652	0.118502	0.0715552	0.0257779	-0.0190281	-0.0627626	-0.105335	-0.14684	-0.187279	-0.226734	-0.265037	-0.302194	-0.338365	-0.373469	-0.407507	-0.440407	-0.472314	-0.503088	-0.532799	-0.561449	-0.589036	-0.615561	-0.635871	-0.595923	-0.64483	-0.784751	-0.521333	-0.278995	-0.649687	-0.554157	-1.00111
727	2.89606	2.84398	2.79154	2.73885	2.68603	2.63295	2.57963	2.52606	2.47224	2.41816	2.36385	2.30928	2.25458	2.19951	2.14432	2.08875	2.03306	1.97712	1.92093	1.8645	1.80781	1.751	1.69383	1.6364	1.57885	1.52105	1.46301	1.40459	1.34605	1.2874	1.22836	1.16909	1.10956	1.04992	0.989901	0.929766	0.869386	0.80876	0.747888	0.68677	0.855575	0.684359	0.974445	0.618421	0.523783	0.860486	0.48346	0.610797	0.697433
728	2.78126	2.55124	2.32685	2.1086	1.89692	1.69134	1.49186	1.29849	1.11122	0.930053	0.754989	0.586026	0.423511	0.26674	0.11639	-0.0281875	-0.166372	-0.298479	-0.424511	-0.544466	-0.658344	-0.76592	-0.867659	-0.963322	-1.05272	-1.13607	-1.21337	-1.28477	-1.34995	-1.40897	-1.46206	-1.50911	-1.55011	-1.58499	-1.6139	-1.63672	-1.65351	-1.66428	-1.66902	-1.66774	-1.20561	-1.49224	-1.27575	-1.41023	-1.52266	-1.45094	-1.79027	-1.7471	-1.41478
729	3.38702	3.33112	3.27564	3.22071	3.16645	3.11274	3.05958	3.00696	2.9549	2.90338	2.85241	2.80198	2.75221	2.70288	2.6542	2.60597	2.55838	2.51135	2.46485	2.4189	2.3735	2.32874	2.28443	2.24066	2.19753	2.15494	2.1129	2.07131	2.03035	1.99003	1.95016	1.91083	1.87205	1.83389	1.79619	1.75911	1.72258	1.68658	1.65113	1.61621	2.04296	2.17101	1.98304	2.06047	1.95495	2.13395	2.24311	2.14582	2.19554
730	0.952128	0.931525	0.910933	0.890395	0.869957	0.849572	0.829243	0.808968	0.788747	0.768581	0.74847	0.728413	0.708454	0.688506	0.668656	0.648817	0.629076	0.609389	0.589756	0.570177	0.550653	0.531225	0.511809	0.492448	0.473183	0.453972	0.434814	0.41567	0.396621	0.377668	0.358727	0.33984	0.321008	0.30227	0.283546	0.264916	0.24634	0.227817	0.209349	0.190934	0.1222	-0.0130348	-0.0676007	-0.119939	-0.141312	0.114135	-0.0458415	-0.162625	0.0912943
731	1.45733	1.42366	1.38974	1.35563	1.32139	1.28697	1.25236	1.21756	1.18256	1.14738	1.11201	1.07644	1.04077	1.00482	0.968769	0.932445	0.896011	0.859386	0.822573	0.78557	0.748377	0.711076	0.673505	0.635745	0.597877	0.559821	0.521577	0.48306	0.444438	0.405711	0.366712	0.327524	0.288148	0.248669	0.208916	0.169061	0.129019	0.088788	0.0483698	0.00776376	0.224402	0.136289	0.155862	-0.0836499	-0.0548704	-0.234504	-0.551112	-0.566679	-0.413016
732	1.8737	1.81382	1.75448	1.69582	1.63796	1.58078	1.52427	1.46844	1.41328	1.35879	1.30498	1.25185	1.1995	1.14772	1.09672	1.04628	0.996625	0.947641	0.899329	0.85169	0.804722	0.758526	0.7129	0.667947	0.623761	0.580244	0.537396	0.495127	0.453618	0.412867	0.372695	0.333193	0.29436	0.256277	0.218781	0.182033	0.145951	0.110535	0.0757849	0.0417015	-0.124126	0.100122	0.353031	0.154673	0.224532	0.0231107	-0.245469	-0.56593	-0.656509
733	1.1024	1.14834	1.193	1.23627	1.27806	1.31846	1.35749	1.39513	1.43139	1.46627	1.49976	1.53187	1.56253	1.59188	1.61979	1.64638	1.67153	1.6953	1.7177	1.73872	1.75837	1.7766	1.79349	1.80901	1.82312	1.83586	1.84723	1.85725	1.86587	1.87312	1.879	1.88352	1.88666	1.88844	1.88884	1.88788	1.88556	1.88187	1.87681	1.87039	1.76071	1.79644	1.82239	1.67854	1.70821	1.51357	1.10971	0.899105	1.17217
734	2.28183	2.22456	2.16863	2.11417	2.0613	2.00988	1.95993	1.91144	1.86441	1.81884	1.77474	1.7321	1.69101	1.65128	1.61311	1.57631	1.54104	1.50724	1.47489	1.44399	1.41455	1.38663	1.36009	1.33502	1.31145	1.28933	1.26866	1.2494	1.23163	1.21534	1.20047	1.18705	1.17507	1.16457	1.15549	1.14788	1.14171	1.13699	1.1337	1.13186	1.42034	1.73432	2.00784	1.71693	1.5911	1.45417	1.1616	1.0511	0.88449
735	7.29267	6.88039	6.47772	6.08554	5.70468	5.33427	4.97431	4.62482	4.28577	3.95718	3.63905	3.33137	3.03478	2.74799	2.47223	2.20633	1.95142	1.70692	1.47283	1.24916	1.03589	0.833457	0.640987	0.458928	0.287638	0.126713	-0.023846	-0.164331	-0.294137	-0.413331	-0.522428	-0.62116	-0.709526	-0.78737	-0.855028	-0.912207	-0.959066	-0.995604	-1.02182	-1.03772	-0.371603	-0.392674	-0.474551	-0.396069	-0.118456	-0.415051	-0.388885	-0.648592	-0.2231
736	5.34847	5.15982	4.97334	4.78941	4.60843	4.43001	4.25413	4.08081	3.91003	3.74181	3.57614	3.41302	3.25279	3.09476	2.93962	2.78669	2.63663	2.48912	2.34414	2.2017	2.0618	1.92474	1.78991	1.65763	1.52816	1.40122	1.27681	1.15467	1.03533	0.918758	0.804465	0.6927	0.583464	0.476985	0.372801	0.271364	0.172444	0.0760423	-0.0178414	-0.109207	-0.0143047	-0.107189	-0.178561	0.0122771	0.0412789	0.287849	-0.245999	-0.23853	-0.29194
737	6.22244	5.96916	5.71893	5.47228	5.22974	4.99078	4.75539	4.52357	4.29533	4.07067	3.84957	3.63206	3.41857	3.20819	3.00183	2.79859	2.59935	2.40368	2.21156	2.023	1.838	1.65694	1.47905	1.30472	1.13431	0.967447	0.804125	0.644006	0.48778	0.335423	0.186276	0.0406726	-0.101387	-0.239608	-0.374588	-0.505744	-0.633373	-0.757472	-0.878044	-0.995087	-0.924037	-1.14246	-1.22413	-1.43577	-1.65231	-2.05939	-2.41864	-2.59786	-2.40691
738	7.16014	6.91111	6.66524	6.42307	6.1851	5.95081	5.7202	5.49327	5.27002	5.05045	4.83457	4.62236	4.41428	4.20942	4.00868	3.81118	3.61777	3.42803	3.24195	3.05954	2.88079	2.70608	2.53466	2.36689	2.20315	2.04305	1.8866	1.73347	1.58433	1.43914	1.29729	1.15908	1.02453	0.893897	0.76663	0.643276	0.523555	0.407466	0.295011	0.18619	0.160552	-0.0562157	0.257507	0.182834	-0.259834	-0.0895211	-0.564372	-0.560013	-0.862548
739	2.82481	2.68447	2.54582	2.40918	2.27483	2.14248	2.01211	1.88375	1.75738	1.633	1.51062	1.39024	1.2721	1.1557	1.04154	0.929131	0.818949	0.710753	0.604544	0.500321	0.398085	0.29805	0.199783	0.103502	0.00940916	-0.0827057	-0.172842	-0.26119	-0.347366	-0.431385	-0.513609	-0.593856	-0.672125	-0.748253	-0.82257	-0.894754	-0.964969	-1.03322	-1.09949	-1.1638	-1.04439	-1.12265	-1.36053	-1.59957	-1.86695	-1.82797	-1.49347	-1.72137	-1.30795
740	5.83469	5.4729	5.12043	4.77807	4.44652	4.12503	3.81361	3.51225	3.22096	2.93973	2.66857	2.40747	2.15696	1.91597	1.68553	1.46465	1.25427	1.05391	0.863581	0.683269	0.512978	0.353043	0.202773	0.0625244	-0.0674328	-0.187412	-0.297413	-0.39764	-0.487663	-0.567545	-0.637633	-0.697743	-0.747874	-0.787951	-0.818148	-0.838333	-0.848583	-0.848898	-0.839278	-0.819723	-0.386628	-0.207313	-0.0130973	-0.0933178	-0.0175547	0.16095	-0.0654891	0.107454	0.233015
741	3.38564	3.21466	3.04613	2.8804	2.71783	2.55806	2.40108	2.2469	2.09552	1.94694	1.80115	1.65816	1.51827	1.38087	1.24656	1.11475	0.986007	0.860053	0.736886	0.616503	0.498906	0.384339	0.272307	0.16306	0.0568252	-0.0466363	-0.147324	-0.245447	-0.340582	-0.432748	-0.522342	-0.609163	-0.69321	-0.774311	-0.852818	-0.92839	-1.0012	-1.07125	-1.13854	-1.20307	-1.24345	-1.50246	-1.97083	-1.86377	-2.00371	-2.036	-2.29379	-2.26867	-2.43264
742	6.56519	6.25405	5.94948	5.65217	5.36272	5.08048	4.80547	4.53767	4.2771	4.02374	3.7776	3.53868	3.30747	3.08297	2.86614	2.65607	2.45364	2.25839	2.07034	1.88947	1.71579	1.54965	1.39033	1.23819	1.09355	0.956069	0.825742	0.702313	0.586315	0.4777	0.375999	0.281455	0.194068	0.114003	0.0409134	-0.0248848	-0.0835572	-0.135104	-0.179525	-0.21682	0.211822	0.139673	0.405131	0.352925	0.208471	0.658404	0.0374895	-0.0628281	-0.116963
743	0.279869	0.326631	0.371025	0.412948	0.452317	0.489226	0.523675	0.555662	0.585189	0.612255	0.636861	0.659006	0.67865	0.695879	0.710618	0.722931	0.732764	0.740148	0.745081	0.747564	0.747597	0.745188	0.740326	0.733014	0.723276	0.711098	0.696481	0.679384	0.659882	0.637991	0.613615	0.5868	0.557545	0.525922	0.491794	0.455307	0.416392	0.375047	0.331273	0.285071	0.596078	0.528081	0.835726	0.42	0.321802	0.0476452	-0.471636	-0.347797	-0.132222
744	2.2214	2.07265	1.9264	1.78296	1.64264	1.50513	1.37043	1.23853	1.10944	0.983158	0.859683	0.739015	0.621405	0.506346	0.394332	0.28488	0.178463	0.0748401	-0.0259875	-0.12402	-0.219257	-0.311503	-0.401156	-0.488014	-0.571899	-0.653001	-0.731319	-0.807015	-0.879761	-0.949577	-1.01676	-1.08117	-1.14279	-1.2015	-1.25756	-1.31072	-1.36112	-1.40874	-1.45359	-1.49567	-1.08225	-0.989801	-0.582059	-0.733925	-0.886154	-0.984709	-1.16226	-1.36553	-1.24336
745	2.5619	2.48101	2.40148	2.32348	2.24718	2.1724	2.09916	2.02743	1.95724	1.88857	1.82143	1.75581	1.69186	1.6293	1.56839	1.50888	1.45101	1.39467	1.33985	1.28654	1.23476	1.1846	1.13586	1.08863	1.04302	0.998925	0.956343	0.915188	0.875637	0.83768	0.801153	0.76614	0.73264	0.700722	0.670246	0.641345	0.613951	0.588064	0.563685	0.540812	0.633467	0.411869	0.625652	0.458966	0.783375	1.08117	1.02115	1.0526	1.39731
746	3.96684	3.87574	3.78535	3.69586	3.60745	3.51994	3.43333	3.34762	3.2628	3.17887	3.09584	3.01371	2.93265	2.85231	2.77303	2.69448	2.61699	2.5404	2.46469	2.38988	2.31596	2.24309	2.17095	2.09971	2.02951	1.96019	1.89177	1.82409	1.75744	1.69182	1.62695	1.56297	1.49987	1.4378	1.37648	1.31618	1.25676	1.19823	1.14058	1.08382	1.2718	1.23262	0.992751	1.14513	1.08546	1.2311	0.893225	0.699593	0.540112
747	5.51213	5.24586	4.98307	4.72433	4.47017	4.22005	3.97396	3.73189	3.49386	3.25986	3.02989	2.80395	2.58252	2.36463	2.15123	1.94139	1.73603	1.53468	1.33734	1.14402	0.954705	0.769802	0.588509	0.411229	0.238332	0.069431	-0.0954739	-0.256726	-0.41363	-0.566212	-0.715132	-0.860057	-1.00098	-1.13763	-1.27057	-1.39924	-1.52394	-1.64466	-1.76139	-1.87415	-1.64601	-1.78696	-1.82059	-2.30884	-2.73799	-2.15202	-2.31037	-2.29723	-2.63862
748	4.53669	4.42071	4.30556	4.19149	4.07874	3.96707	3.85646	3.74694	3.63849	3.53111	3.4248	3.31958	3.21564	3.11256	3.01077	2.90984	2.81019	2.71161	2.61411	2.51767	2.4223	2.32821	2.23498	2.14282	2.05192	1.96209	1.87333	1.78544	1.69881	1.61343	1.52892	1.44548	1.36311	1.28198	1.20173	1.12272	1.04478	0.967888	0.89206	0.817294	0.988456	0.88396	0.916899	0.773511	0.920652	0.784448	0.263294	0.0182489	-0.223052
749	3.11699	2.92142	2.72983	2.54263	2.36021	2.18216	2.0085	1.83921	1.6743	1.51376	1.3576	1.20582	1.05872	0.915685	0.777316	0.643021	0.513376	0.38809	0.267161	0.15059	0.0383772	-0.0692505	-0.172758	-0.271907	-0.366499	-0.456752	-0.542666	-0.624412	-0.701639	-0.774373	-0.842931	-0.90715	-0.96703	-1.02246	-1.07367	-1.12044	-1.1629	-1.20103	-1.23485	-1.26434	-1.08765	-0.800203	-0.62281	-0.64262	-0.274306	-0.266724	-0.302869	-0.407032	-0.306617
750	6.13308	5.83353	5.53906	5.25032	4.96792	4.69123	4.42025	4.15498	3.89542	3.64156	3.39342	3.15099	2.91477	2.68375	2.45892	2.2393	2.02585	1.81808	1.616	1.4196	1.22889	1.04426	0.86491	0.691244	0.523619	0.361655	0.205352	0.0543908	-0.090578	-0.229591	-0.36325	-0.491248	-0.613585	-0.730016	-0.841043	-0.946188	-1.0457	-1.13957	-1.2278	-1.3104	-1.24169	-1.28212	-1.42778	-1.10933	-1.02538	-1.04569	-1.53789	-1.54846	-1.60174
751	2.25412	2.25275	2.24933	2.24386	2.23635	2.22679	2.21518	2.20153	2.18583	2.16809	2.14829	2.12646	2.10262	2.07669	2.04878	2.01876	1.98677	1.95274	1.91667	1.87857	1.83842	1.79633	1.75211	1.70586	1.65767	1.60746	1.55521	1.50082	1.44451	1.38631	1.32595	1.26356	1.19914	1.13283	1.06436	0.994012	0.921643	0.847254	0.770845	0.692415	0.507939	0.364287	0.47089	0.414714	0.211898	0.364225	0.127033	0.405731	0.498256
752	2.33971	2.32447	2.30843	2.29163	2.27409	2.25579	2.23672	2.21688	2.19628	2.17491	2.15277	2.12987	2.10626	2.08183	2.05668	2.03072	2.00405	1.97662	1.94842	1.91947	1.88974	1.85933	1.82808	1.79607	1.76337	1.72991	1.69569	1.66064	1.6249	1.58848	1.55122	1.5132	1.47442	1.43497	1.39468	1.35372	1.31199	1.26952	1.22628	1.18229	1.3667	1.4269	1.52216	1.54837	1.09016	1.28676	0.861143	0.711485	0.526845
753	2.87676	2.69875	2.52434	2.35391	2.18781	2.02569	1.86753	1.71334	1.56312	1.41686	1.27457	1.13625	1.00218	0.871786	0.745627	0.623158	0.504908	0.390608	0.280258	0.173859	0.07141	-0.0268804	-0.121437	-0.212043	-0.298517	-0.381057	-0.459663	-0.534494	-0.605225	-0.671883	-0.734756	-0.793696	-0.848702	-0.899669	-0.946817	-0.989943	-1.02915	-1.06445	-1.09582	-1.12328	-0.446484	-0.498347	-0.451556	-0.298449	-0.310838	0.0489858	0.337068	0.203433	-0.118604
754	1.17026	1.23959	1.306	1.36933	1.42946	1.48653	1.54053	1.59147	1.63935	1.68416	1.72592	1.7646	1.80015	1.83272	1.86217	1.88861	1.91195	1.93224	1.94948	1.96367	1.9748	1.98288	1.98792	1.98991	1.98886	1.98478	1.97765	1.96746	1.95426	1.93805	1.91878	1.89647	1.87113	1.84281	1.81139	1.77702	1.73962	1.6992	1.65576	1.60929	1.5385	1.42415	1.86219	1.69221	1.46318	1.26266	0.755325	0.784181	0.767736
755	0.731264	0.72028	0.707465	0.692841	0.676443	0.658244	0.638243	0.616439	0.592834	0.567426	0.540217	0.511206	0.48046	0.447849	0.413511	0.377299	0.339369	0.299645	0.258126	0.214813	0.169706	0.122907	0.074215	0.0237287	-0.0284373	-0.0823898	-0.138129	-0.195781	-0.255097	-0.316065	-0.378951	-0.443623	-0.510081	-0.578177	-0.648204	-0.719861	-0.793298	-0.868512	-0.945506	-1.02428	-0.846983	-0.985149	-1.46971	-1.96277	-1.78126	-1.79749	-1.6138	-1.834	-2.01992
756	6.07891	5.97371	5.8672	5.75961	5.65118	5.54166	5.43107	5.3194	5.20666	5.09284	4.97794	4.86197	4.74517	4.62704	4.5081	4.38782	4.26673	4.14457	4.02133	3.89703	3.77165	3.64547	3.51795	3.38935	3.25997	3.12951	2.99799	2.86512	2.73146	2.59703	2.46124	2.32438	2.18645	2.04776	1.9077	1.76688	1.625	1.48206	1.33805	1.19298	1.59537	1.27572	1.0989	0.585827	0.424327	-0.0864337	-0.441175	-0.724205	-1.04795
757	7.36547	6.94311	6.52946	6.12544	5.73189	5.34792	4.97355	4.60876	4.25356	3.90796	3.57193	3.2455	2.92933	2.62206	2.325	2.03688	1.75894	1.49055	1.23171	0.98241	0.742661	0.512944	0.292269	0.0811421	-0.120014	-0.311663	-0.493805	-0.666804	-0.829913	-0.983195	-1.12731	-1.26192	-1.38703	-1.50238	-1.60849	-1.7049	-1.79184	-1.86932	-1.93733	-1.99587	-2.19104	-2.28325	-2.52875	-2.487	-2.50396	-2.24468	-2.71248	-2.58265	-1.97389
758	2.92229	2.77305	2.6276	2.48629	2.34939	2.2166	2.08792	1.96334	1.84288	1.72653	1.61428	1.50615	1.40235	1.30242	1.20681	1.11509	1.02767	0.944344	0.865107	0.789962	0.718908	0.652086	0.589207	0.530419	0.475837	0.425329	0.378895	0.336448	0.298171	0.264038	0.233901	0.207837	0.185848	0.167967	0.154118	0.144359	0.138656	0.137011	0.139421	0.145889	0.319614	0.832526	1.36987	1.37454	1.21581	1.77636	1.01163	0.936162	1.2405
759	6.34703	6.07294	5.80357	5.5395	5.28128	5.02834	4.78068	4.5383	4.30121	4.06939	3.84286	3.6216	3.40609	3.19538	2.9904	2.79024	2.59578	2.40658	2.22264	2.04395	1.87053	1.70271	1.53979	1.38213	1.23004	1.08319	0.94158	0.804914	0.673783	0.548154	0.427482	0.312046	0.201846	0.0971019	-0.00263915	-0.0969463	-0.186041	-0.269922	-0.348591	-0.422047	0.0415987	0.0358916	0.314488	0.0949505	-0.290691	-0.0209779	-0.35534	-0.597836	-0.0644409
760	2.52969	2.46823	2.40698	2.34608	2.28565	2.22556	2.16582	2.10642	2.04736	1.98864	1.93027	1.87224	1.81468	1.75733	1.70045	1.64379	1.58759	1.53173	1.47622	1.42104	1.36621	1.31183	1.25768	1.20387	1.15052	1.0975	1.04483	0.99238	0.940386	0.888842	0.837526	0.78655	0.735913	0.685725	0.635767	0.586256	0.537083	0.488249	0.439752	0.391594	0.540195	0.298693	0.36977	0.399897	0.157585	-0.00559977	-0.462111	-0.351525	-0.676343
761	5.45974	5.15342	4.85304	4.55927	4.27272	3.99275	3.71936	3.45255	3.19232	2.93867	2.6916	2.45111	2.2177	1.99036	1.77007	1.55587	1.34869	1.14807	0.953999	0.76648	0.585513	0.411467	0.24359	0.0822646	-0.0721817	-0.220104	-0.361503	-0.496661	-0.624998	-0.746555	-0.861858	-0.970637	-1.07289	-1.16842	-1.25764	-1.34017	-1.4162	-1.48574	-1.54877	-1.60532	-1.96956	-1.82026	-1.65319	-1.28188	-1.35246	-1.2014	-1.60575	-1.7209	-1.90298
762	2.05173	2.0236	1.99459	1.96476	1.93418	1.90278	1.87056	1.83753	1.80368	1.76901	1.73353	1.69723	1.6602	1.62227	1.58361	1.54405	1.50376	1.46266	1.42074	1.37801	1.33447	1.29021	1.24505	1.19907	1.15238	1.10488	1.05657	1.00735	0.957416	0.906788	0.855241	0.802885	0.74972	0.695862	0.64108	0.585608	0.529331	0.472248	0.414359	0.355664	0.424237	0.237595	0.231749	-0.0350861	-0.15332	-0.218182	-0.250286	-0.464093	-0.335727
763	2.80755	2.73354	2.66023	2.58778	2.51634	2.44576	2.37603	2.30716	2.23915	2.17199	2.10568	2.04024	1.97579	1.91205	1.8493	1.78728	1.72624	1.66605	1.60671	1.54823	1.4906	1.43394	1.37801	1.32294	1.26883	1.21557	1.16316	1.11149	1.06078	1.01102	0.962004	0.913837	0.866518	0.820147	0.774524	0.729845	0.686011	0.643022	0.600878	0.559579	0.562825	0.716186	0.742177	0.665596	0.746321	0.678768	0.366442	0.359355	0.103544
764	3.34381	3.23946	3.13585	3.03321	2.93176	2.83127	2.73175	2.6332	2.53561	2.43898	2.34332	2.24863	2.1551	2.06234	1.97074	1.8799	1.79022	1.70151	1.61375	1.52696	1.44113	1.35644	1.27252	1.18957	1.10776	1.02691	0.947007	0.867896	0.789913	0.713054	0.636984	0.561871	0.487716	0.414675	0.342432	0.2713	0.20112	0.131894	0.0636201	-0.00370014	0.032515	0.123148	0.215411	-0.248823	-0.233464	-0.256057	-0.518304	-0.976876	-0.57177
765	3.89204	3.74068	3.59157	3.44504	3.30138	3.16029	3.02177	2.88581	2.75241	2.62158	2.49331	2.36761	2.24474	2.12416	2.0064	1.89094	1.77829	1.6682	1.56065	1.45566	1.35323	1.25356	1.15622	1.06144	0.969412	0.879924	0.792978	0.708395	0.62654	0.547396	0.47062	0.396387	0.324697	0.255695	0.189085	0.125152	0.0637509	0.00488143	-0.0514564	-0.105263	0.440544	0.684532	0.529264	0.0779091	0.362101	0.21052	-0.351591	-0.627	-0.874374
766	3.913	3.67892	3.44852	3.2223	3.00074	2.78334	2.57011	2.36104	2.15614	1.9554	1.75883	1.56642	1.37858	1.19449	1.01495	0.839188	0.667953	0.500866	0.337926	0.179134	0.0244886	-0.125689	-0.272049	-0.414261	-0.552033	-0.685675	-0.815188	-0.940837	-1.06208	-1.17895	-1.29194	-1.40081	-1.50555	-1.60594	-1.70242	-1.79459	-1.88264	-1.96657	-2.0464	-2.12212	-2.04981	-2.06712	-1.764	-1.94676	-2.19773	-2.32474	-3.27372	-3.49264	-3.46199
767	3.18296	3.14104	3.09802	3.05399	3.00904	2.96309	2.91614	2.86818	2.81921	2.76923	2.71825	2.66626	2.61338	2.55938	2.50449	2.44848	2.39158	2.33369	2.27479	2.21489	2.15398	2.09221	2.02931	1.9654	1.90063	1.83486	1.7681	1.70019	1.63142	1.56181	1.49106	1.4193	1.34655	1.27296	1.19821	1.12263	1.04606	0.968491	0.88993	0.810375	0.808313	0.439037	0.648595	0.0131264	-0.460654	-0.212951	-0.603167	-0.611746	-0.431334
768	5.38536	5.04021	4.70449	4.37896	4.06428	3.75974	3.46534	3.18108	2.90696	2.64298	2.38914	2.14545	1.91238	1.68895	1.4761	1.27293	1.0803	0.897765	0.72533	0.562992	0.410751	0.268904	0.136837	0.0148666	-0.0967757	-0.198364	-0.289899	-0.371544	-0.442949	-0.504178	-0.555497	-0.596762	-0.627973	-0.649095	-0.660219	-0.661299	-0.652368	-0.633426	-0.604473	-0.565511	-0.413191	-0.0130476	0.673685	1.17762	1.48823	1.70085	1.77322	1.63869	1.96987
769	5.38688	5.21419	5.04533	4.88066	4.72054	4.5646	4.41285	4.26528	4.1219	3.9827	3.84769	3.71685	3.59048	3.46801	3.34997	3.23586	3.12616	3.02063	2.91927	2.82208	2.72905	2.64037	2.55566	2.47512	2.39891	2.32685	2.25893	2.19503	2.13542	2.08007	2.02875	1.98158	1.93855	1.89976	1.86502	1.83449	1.80809	1.78583	1.76769	1.75369	2.20158	2.19404	2.55643	2.35787	2.62948	3.01042	2.42617	2.76724	3.03073
770	0.764906	0.590128	0.418597	0.250692	0.0867633	-0.0735547	-0.230262	-0.383357	-0.532842	-0.678715	-0.820978	-0.959629	-1.09438	-1.22582	-1.35337	-1.4776	-1.59795	-1.71471	-1.82787	-1.93744	-2.04342	-2.14558	-2.24437	-2.33956	-2.43096	-2.51879	-2.60303	-2.68387	-2.76094	-2.83428	-2.90421	-2.97055	-3.03332	-3.09237	-3.14799	-3.19991	-3.24826	-3.29306	-3.33429	-3.37195	-2.90662	-3.06822	-2.71362	-2.48675	-2.18949	-2.45496	-2.59108	-2.84902	-2.96161
771	8.34329	7.94714	7.55692	7.17347	6.79761	6.42849	6.06613	5.71053	5.36167	5.01957	4.68422	4.35562	4.03446	3.71935	3.41164	3.11002	2.81578	2.52827	2.24747	1.9734	1.70605	1.44598	1.19206	0.944868	0.704908	0.471642	0.245071	0.0247259	-0.188443	-0.394479	-0.594274	-0.787375	-0.973782	-1.15311	-1.32615	-1.49213	-1.65145	-1.80411	-1.9501	-2.08943	-1.74786	-1.60064	-1.32466	-1.88856	-2.21016	-2.30337	-3.09126	-3.62161	-3.64831
772	-2.24492	-1.94769	-1.65793	-1.37628	-1.10332	-0.838437	-0.58163	-0.332901	-0.0922481	0.140328	0.364827	0.581249	0.789156	0.989442	1.18125	1.3654	1.5411	1.70876	1.86838	2.01996	2.16349	2.2987	2.42617	2.54559	2.65675	2.75989	2.85503	2.94234	3.02144	3.0924	3.1555	3.2106	3.2577	3.2967	3.3278	3.35085	3.36592	3.37302	3.37215	3.3633	3.42477	3.30335	3.44217	3.30698	2.36395	2.78598	2.18502	2.11877	1.74993
773	11.2111	10.6948	10.1877	9.69077	9.20513	8.7297	8.26447	7.80944	7.3646	6.92998	6.50555	6.09132	5.68815	5.29431	4.91147	4.53801	4.17551	3.82317	3.48099	3.14897	2.82711	2.51606	2.21448	1.92307	1.64241	1.37186	1.11142	0.860568	0.620381	0.390794	0.170812	-0.0390562	-0.238811	-0.428053	-0.607602	-0.776683	-0.935694	-1.08463	-1.22351	-1.35231	-1.34034	-1.39767	-1.52238	-1.4638	-1.379	-0.868505	-1.02798	-1.39279	-1.16821
774	1.27212	1.29166	1.30903	1.3242	1.33713	1.34786	1.3564	1.36273	1.36687	1.36881	1.36855	1.36608	1.36144	1.35458	1.34555	1.33431	1.32089	1.30529	1.28749	1.26751	1.24534	1.22103	1.19448	1.16575	1.13489	1.10185	1.06664	1.02916	0.989574	0.947904	0.903966	0.857849	0.809551	0.759184	0.706531	0.651818	0.594935	0.535881	0.474656	0.411261	0.828913	0.178476	0.52272	0.9387	0.445017	0.520756	-0.142839	-0.115235	0.0149767
775	10.5768	9.96992	9.37404	8.79044	8.22034	7.66248	7.11685	6.58345	6.06229	5.55336	5.05666	4.57219	4.10097	3.64094	3.1941	2.75852	2.33606	1.92579	1.5277	1.14179	0.768061	0.407279	0.0578842	-0.279329	-0.603675	-0.915892	-1.21598	-1.50455	-1.78036	-2.04348	-2.29505	-2.5345	-2.76182	-2.97656	-3.17964	-3.3702	-3.54869	-3.7151	-3.86943	-4.01169	-3.8979	-3.70442	-4.14044	-4.64071	-4.63196	-5.3566	-5.21076	-5.70076	-5.86817
776	2.72635	2.40869	2.0962	1.78958	1.48946	1.19517	0.906725	0.624115	0.347343	0.0764081	-0.188689	-0.447949	-0.700833	-0.94843	-1.18968	-1.42561	-1.65522	-1.87902	-2.097	-2.30918	-2.51554	-2.71566	-2.9104	-3.09934	-3.28208	-3.45902	-3.63018	-3.79591	-3.95548	-4.10894	-4.25695	-4.39917	-4.53561	-4.66598	-4.79086	-4.90969	-5.02277	-5.13008	-5.23163	-5.32741	-5.30451	-5.48294	-4.99016	-4.89017	-4.93448	-4.66128	-4.51366	-4.42152	-4.08297
777	2.72514	2.72459	2.72016	2.71186	2.69972	2.68373	2.66388	2.64017	2.61261	2.5812	2.54593	2.5068	2.46392	2.41709	2.36652	2.31199	2.25374	2.19164	2.12571	2.05594	1.98233	1.90506	1.82378	1.73866	1.6499	1.55732	1.46092	1.36047	1.25642	1.14877	1.03708	0.92157	0.802234	0.679346	0.552375	0.421868	0.287555	0.149437	0.00751377	-0.138215	-0.0850578	-0.0780524	-0.682975	-1.38243	-1.6719	-2.15864	-2.88052	-3.2121	-3.0131
778	6.74659	6.58474	6.4225	6.26021	6.09821	5.93615	5.77404	5.61188	5.44967	5.2874	5.12508	4.96271	4.80063	4.63815	4.47596	4.31338	4.15109	3.98874	3.82635	3.6639	3.50139	3.33919	3.17658	3.01392	2.85155	2.68913	2.52666	2.36379	2.20121	2.03894	1.87625	1.71352	1.55073	1.38824	1.22535	1.06276	0.900111	0.737412	0.57466	0.411856	0.30485	0.0969879	-0.420644	-0.581004	-0.801789	-0.389323	-0.941808	-1.13689	-1.17812
779	8.22999	8.03267	7.8362	7.641	7.4475	7.25526	7.0643	6.8746	6.68618	6.49902	6.31314	6.12853	5.94557	5.7635	5.58308	5.40354	5.22565	5.04903	4.87368	4.69958	4.52676	4.35556	4.18526	4.01622	3.84881	3.68266	3.51777	3.35378	3.19141	3.03065	2.87079	2.7122	2.55486	2.39912	2.2443	2.09106	1.93909	1.78836	1.63889	1.49068	0.805604	0.351947	-0.338622	-0.388242	-0.267953	-1.17459	-1.78982	-2.92711	-3.01879
780	4.75949	4.5562	4.35605	4.15947	3.96687	3.77783	3.59235	3.41042	3.23205	3.05724	2.88598	2.71828	2.55448	2.39389	2.23718	2.08369	1.93408	1.78801	1.64547	1.50648	1.37104	1.23941	1.11104	0.986205	0.865172	0.747665	0.633685	0.522996	0.416075	0.312901	0.213025	0.116675	0.0238519	-0.0652562	-0.151035	-0.233114	-0.311681	-0.386738	-0.458284	-0.526319	-0.144566	-0.12304	0.121154	0.851683	0.751258	0.868307	0.152836	-0.530801	-0.886047
781	2.55617	2.57598	2.59222	2.60486	2.61386	2.61927	2.62109	2.61931	2.61394	2.60497	2.59241	2.57625	2.55654	2.5332	2.50633	2.47581	2.44177	2.40415	2.36295	2.31817	2.26981	2.21799	2.16248	2.10339	2.04086	1.97477	1.90511	1.83173	1.75493	1.67475	1.59084	1.50336	1.41232	1.31792	1.21976	1.11825	1.0132	0.904601	0.792452	0.676754	0.580593	0.430935	0.900863	0.338604	-0.213545	-0.0411163	-1.00328	-1.72401	-0.942442
782	8.33916	8.1901	8.04027	7.89	7.73961	7.58877	7.4375	7.28578	7.13363	6.98103	6.82798	6.6745	6.52091	6.36654	6.21207	6.05682	5.90147	5.74568	5.58944	5.43277	5.27566	5.11845	4.96045	4.80202	4.6435	4.48453	4.32513	4.16494	4.00466	3.84429	3.68314	3.52154	3.35951	3.1974	3.03449	2.8715	2.70808	2.54422	2.37992	2.21519	2.65474	2.06469	1.73663	0.684891	-0.0146041	-0.168723	-1.11722	-1.32999	-0.654792
783	10.791	10.4375	10.0881	9.74368	9.40484	9.07088	8.7418	8.41758	8.09825	7.78378	7.47419	7.16948	6.87027	6.5753	6.28581	6.00057	5.7208	5.44588	5.17582	4.91061	4.65026	4.3953	4.14464	3.89883	3.65839	3.42279	3.19201	2.96558	2.74448	2.52868	2.31723	2.11062	1.90884	1.71231	1.52018	1.33328	1.1512	0.973927	0.801466	0.633816	0.720817	0.55825	0.565205	0.246611	0.571959	0.651857	-0.135795	-0.139584	-0.0224885
784	11.2128	10.5624	9.92677	9.30742	8.70561	8.11998	7.55055	6.9973	6.46024	5.93937	5.43468	4.94619	4.47488	4.01873	3.57969	3.15588	2.74912	2.35847	1.98395	1.62554	1.28326	0.957774	0.64769	0.353725	0.0764599	-0.184755	-0.429921	-0.659514	-0.872546	-1.06912	-1.25009	-1.41501	-1.56387	-1.69642	-1.81323	-1.91378	-1.99836	-2.06695	-2.11956	-2.1562	-1.37724	-0.299504	-0.441436	-1.29984	-0.793597	-0.735053	-2.01215	-1.78633	-1.60365
785	7.78244	7.43921	7.1012	6.76915	6.44376	6.12431	5.8108	5.50323	5.2016	4.90591	4.61615	4.33234	4.05505	3.7831	3.51766	3.25758	3.00397	2.75628	2.51451	2.27864	2.04869	1.82513	1.607	1.39478	1.18891	0.988928	0.794835	0.60623	0.423926	0.247884	0.0773442	-0.087308	-0.246072	-0.398624	-0.545624	-0.686438	-0.821389	-0.950477	-1.0737	-1.19107	-0.683027	-1.40274	-0.789664	-1.49826	-1.24343	-0.640466	-0.787805	-0.77224	-0.510445
786	3.26584	3.22609	3.18518	3.14319	3.10023	3.05619	3.01109	2.96491	2.91767	2.86935	2.81997	2.76952	2.7181	2.66551	2.61197	2.55724	2.50156	2.44482	2.38701	2.32813	2.2682	2.20732	2.14526	2.08212	2.01807	1.95295	1.88677	1.81938	1.75108	1.68186	1.61144	1.53996	1.46741	1.39397	1.31931	1.24375	1.16713	1.08946	1.01073	0.930951	0.88002	0.864928	0.0322924	0.231048	0.067171	-0.345862	-0.742343	-0.757483	-0.852594
787	3.66037	3.46337	3.26956	3.07934	2.89313	2.71051	2.53148	2.35604	2.18419	2.01592	1.85125	1.69017	1.53301	1.37909	1.22909	1.08235	0.939501	0.800227	0.664527	0.532402	0.40385	0.279138	0.157726	0.0398891	-0.0741316	-0.184594	-0.291497	-0.395061	-0.49484	-0.590855	-0.683524	-0.772634	-0.858186	-0.940005	-1.01845	-1.09317	-1.16435	-1.23199	-1.29609	-1.35664	-0.804832	-0.947473	-0.892865	-0.848107	-0.675059	-0.610939	-0.711238	-1.18911	-0.635704
788	6.17195	5.99774	5.82344	5.64941	5.47604	5.30295	5.13013	4.95759	4.78533	4.61334	4.44164	4.27021	4.09943	3.92855	3.75832	3.588	3.41833	3.24893	3.07981	2.91096	2.74239	2.57446	2.40645	2.23871	2.0716	1.90478	1.73822	1.57159	1.40559	1.24022	1.07477	0.909596	0.744697	0.580428	0.416079	0.252359	0.0889131	-0.0742583	-0.237156	-0.399779	-0.864546	-1.4611	-0.98928	-1.28196	-1.56963	-1.52933	-2.18383	-2.28029	-2.49924
789	2.4123	2.39393	2.37286	2.34913	2.3228	2.29383	2.2622	2.22793	2.19101	2.15144	2.10923	2.06437	2.01696	1.96681	1.91412	1.85868	1.80072	1.74012	1.67688	1.61101	1.5425	1.47151	1.39773	1.32132	1.24244	1.16094	1.07682	0.989875	0.900493	0.808687	0.71406	0.616808	0.516931	0.414653	0.309531	0.20202	0.0918952	-0.0208435	-0.136196	-0.254162	-0.445381	-0.529241	-0.146942	-0.651515	-0.660968	-1.01999	-1.6269	-1.92708	-1.80762
790	5.50824	5.19098	4.88177	4.5813	4.29018	4.00777	3.73406	3.46905	3.21274	2.96514	2.72623	2.49603	2.275	2.06218	1.8585	1.66307	1.47673	1.29906	1.13005	0.969713	0.818035	0.675321	0.540954	0.415252	0.298457	0.19029	0.0907501	-0.000349546	-0.0826162	-0.156106	-0.221136	-0.27754	-0.325316	-0.364389	-0.394929	-0.416803	-0.430088	-0.434782	-0.430886	-0.4184	0.538549	0.735396	0.683048	1.64347	1.49854	1.9487	1.87537	1.53645	1.56058
791	5.80683	5.24034	4.68564	4.14397	3.61645	3.10191	2.60034	2.11174	1.63611	1.17346	0.723783	0.287078	-0.135757	-0.546543	-0.943515	-1.32838	-1.69949	-2.05768	-2.40296	-2.73531	-3.05475	-3.36063	-3.65426	-3.93497	-4.2022	-4.45658	-4.69808	-4.92721	-5.14297	-5.34544	-5.5355	-5.7127	-5.87704	-6.0282	-6.16684	-6.29236	-6.40508	-6.50499	-6.59209	-6.66639	-5.94074	-6.44669	-5.88886	-5.66948	-5.79136	-5.45016	-6.22764	-6.1969	-6.31071
792	5.55252	5.41516	5.28063	5.14923	5.02122	4.89632	4.77453	4.65585	4.54028	4.42782	4.31847	4.21223	4.10932	4.00929	3.91259	3.81877	3.72827	3.64085	3.55654	3.47532	3.3972	3.32233	3.2504	3.18156	3.11596	3.05344	2.99401	2.93754	2.88428	2.83421	2.78711	2.74309	2.70216	2.66439	2.62961	2.59799	2.56944	2.54395	2.52154	2.5022	2.49037	2.37205	2.43095	1.71589	2.08136	2.57086	1.87116	1.89271	2.30908
793	14.3925	13.6751	12.972	12.2848	11.6149	10.9609	10.3227	9.70029	9.09376	8.50308	7.92823	7.36921	6.82719	6.29982	5.78937	5.29363	4.81475	4.35164	3.9043	3.47273	3.05693	2.65774	2.27344	1.90491	1.55289	1.21658	0.895962	0.590407	0.301229	0.0283261	-0.229483	-0.471591	-0.697998	-0.908265	-1.1033	-1.28227	-1.4456	-1.5933	-1.72537	-1.8418	-1.87556	-2.08703	-1.86843	-1.80302	-1.09431	-0.843661	-2.17459	-2.01678	-1.66205
794	5.87995	5.63849	5.40085	5.16756	4.93912	4.71501	4.49524	4.27981	4.06871	3.86194	3.65952	3.46142	3.26808	3.07865	2.89395	2.71318	2.53712	2.36538	2.19796	2.03486	1.87607	1.72192	1.57176	1.42591	1.28469	1.14776	1.01512	0.886519	0.762493	0.643021	0.527583	0.416445	0.309604	0.20728	0.109027	0.0152716	-0.0742039	-0.159399	-0.240315	-0.31695	-0.59425	-0.631803	-0.45778	-0.368874	-0.342482	-0.135162	-0.0353651	-0.45554	-0.199742
795	1.04664	0.848169	0.655391	0.468735	0.288583	0.114527	-0.0534326	-0.215296	-0.371062	-0.520732	-0.664306	-0.801783	-0.932887	-1.05818	-1.17714	-1.29025	-1.39705	-1.49778	-1.59243	-1.68102	-1.76354	-1.83983	-1.91021	-1.97453	-2.03266	-2.08475	-2.13079	-2.17087	-2.20481	-2.23265	-2.25451	-2.27033	-2.28011	-2.28384	-2.28154	-2.27322	-2.25889	-2.23853	-2.21216	-2.17977	-2.35566	-1.93352	-2.16157	-2.10112	-2.10214	-1.909	-2.2509	-2.13336	-1.67084
796	5.00038	4.8845	4.76768	4.65015	4.53217	4.4135	4.29412	4.17405	4.05328	3.93181	3.80964	3.68678	3.56348	3.43922	3.31453	3.18887	3.06279	2.93601	2.80854	2.68037	2.5515	2.42222	2.29197	2.16102	2.02966	1.8976	1.76486	1.63113	1.497	1.36247	1.22695	1.09074	0.95384	0.816544	0.67826	0.539584	0.400218	0.260163	0.119419	-0.0220153	0.383866	0.20003	0.0658467	-0.534061	-0.765716	-1.12154	-1.83221	-2.24885	-2.31279
797	3.75432	3.63623	3.51927	3.40371	3.28977	3.17723	3.06607	2.95629	2.8479	2.74089	2.63528	2.53104	2.42841	2.32694	2.22708	2.12838	2.03127	1.93554	1.8412	1.74823	1.65664	1.56662	1.47779	1.39033	1.30444	1.21993	1.13678	1.05484	0.974443	0.895591	0.817941	0.741664	0.66676	0.593388	0.521228	0.450593	0.381326	0.313426	0.246894	0.181729	0.350117	1.06254	1.0689	0.609729	0.61264	0.307928	-0.704329	-0.883973	-1.55335
798	2.79158	2.44465	2.1066	1.77818	1.46005	1.15152	0.852577	0.563221	0.283453	0.0132735	-0.247318	-0.498321	-0.739227	-0.971074	-1.19287	-1.40556	-1.60823	-1.80136	-1.98494	-2.15898	-2.32347	-2.47808	-2.6235	-2.75937	-2.88542	-3.00198	-3.10902	-3.20676	-3.29478	-3.37312	-3.44215	-3.50166	-3.55167	-3.5921	-3.62312	-3.6446	-3.65661	-3.65915	-3.65224	-3.63585	-3.15018	-3.38306	-3.11297	-2.80428	-2.57801	-2.07526	-2.41783	-2.57825	-2.37656
799	14.2397	13.6042	12.9802	12.3692	11.7723	11.1883	10.6172	10.0589	9.51344	8.98085	8.46112	7.95425	7.46128	6.98009	6.51275	6.05724	5.61553	5.18661	4.7705	4.36719	3.97668	3.59977	3.23483	2.88269	2.54407	2.21819	1.90506	1.60404	1.31643	1.04214	0.779988	0.530583	0.293923	0.0704778	-0.140719	-0.338757	-0.524104	-0.69676	-0.856727	-1.004	-0.817862	-1.25024	-0.522156	-1.42505	-1.09962	-0.456407	-1.33186	-1.76038	-1.48541
800	8.05568	7.81601	7.57929	7.34604	7.11676	6.89093	6.66857	6.44965	6.2342	6.02221	5.81367	5.60859	5.4074	5.20922	5.01492	4.82366	4.63625	4.45229	4.27177	4.09469	3.92106	3.75123	3.58447	3.42116	3.26163	3.10553	2.95285	2.80329	2.65748	2.5154	2.37644	2.24091	2.1088	1.9804	1.85514	1.73357	1.61541	1.50067	1.38934	1.28142	1.33669	1.30602	0.506285	0.615709	1.17003	1.03327	0.304209	-0.282648	-0.334672
801	11.4338	10.8561	10.2904	9.73801	9.20005	8.67533	8.16385	7.66561	7.18061	6.70884	6.25032	5.80504	5.37391	4.95508	4.55035	4.15796	3.77962	3.41447	3.06249	2.7237	2.39809	2.08632	1.78705	1.50096	1.22863	0.969419	0.723338	0.489894	0.270093	0.0638497	-0.129728	-0.31018	-0.477505	-0.631386	-0.772488	-0.900202	-1.01485	-1.11642	-1.20493	-1.28037	-1.11888	-1.32414	-0.439856	-0.325414	-1.41945	-0.214148	-1.18458	-0.852135	-0.634289
802	10.2383	9.93752	9.6408	9.34883	9.06221	8.78031	8.50315	8.23071	7.96299	7.7	7.44173	7.18819	6.93991	6.69581	6.45694	6.22228	5.99283	5.76809	5.54806	5.33273	5.1221	4.91662	4.7154	4.51888	4.32747	4.14075	3.95871	3.78098	3.60832	3.44071	3.27741	3.1188	2.96487	2.81594	2.67137	2.53179	2.39686	2.2666	2.14101	2.02008	2.65272	2.05209	1.93464	1.11003	1.57619	1.40549	0.613894	-0.0568699	0.0227019
803	11.0366	10.75	10.4628	10.1756	9.88905	9.60249	9.31596	9.02943	8.74292	8.45643	8.16995	7.88349	7.59766	7.31123	7.02543	6.73903	6.45326	6.1675	5.88176	5.59604	5.31033	5.02525	4.73957	4.4539	4.16887	3.88385	3.59885	3.31324	3.02827	2.74393	2.45898	2.17406	1.88914	1.60486	1.31998	1.03573	0.751488	0.467266	0.183058	-0.101134	-0.163195	-0.36558	-0.479507	-1.49413	-2.67107	-3.00388	-4.0149	-3.84583	-4.1256
804	6.14384	5.85718	5.57476	5.29721	5.02511	4.75785	4.49543	4.23787	3.98514	3.73727	3.49423	3.25605	3.0232	2.79469	2.57151	2.35268	2.13916	1.93046	1.72658	1.52753	1.3333	1.1443	0.959709	0.779944	0.605376	0.435611	0.27065	0.110153	-0.0451904	-0.19541	-0.341155	-0.482098	-0.618236	-0.749292	-0.875833	-0.997313	-1.11401	-1.22592	-1.33305	-1.4354	-1.86056	-2.36862	-2.97886	-3.32601	-3.13566	-2.50117	-3.1318	-3.23289	-2.68128
805	6.40901	6.21802	6.02767	5.83838	5.65054	5.46376	5.27803	5.09335	4.90972	4.72715	4.54562	4.36515	4.18612	4.00775	3.83081	3.65454	3.47969	3.3059	3.13315	2.96145	2.79079	2.62155	2.45299	2.28548	2.11937	1.9543	1.79027	1.62694	1.465	1.30446	1.1446	0.985791	0.828022	0.671634	0.515949	0.361639	0.208367	0.0561332	-0.0950622	-0.245219	-0.0135404	0.196972	-0.0645841	-1.04684	-0.823237	-0.93783	-1.62069	-2.05199	-1.35574
806	16.0662	15.3971	14.7413	14.1003	13.4754	12.8652	12.2697	11.6889	11.1228	10.5714	10.0347	9.51265	9.00641	8.51376	8.03682	7.57354	7.1259	6.6929	6.27454	5.87081	5.48172	5.10805	4.7482	4.40298	4.0731	3.75778	3.45704	3.17028	2.89871	2.64226	2.39981	2.17194	1.95863	1.76032	1.57613	1.40686	1.2521	1.11186	0.986119	0.874892	0.971801	0.639204	0.722688	1.18257	1.12003	0.817974	0.499204	0.147318	0.789446
807	2.04853	1.83385	1.62453	1.42106	1.22385	1.03245	0.846872	0.667108	0.49316	0.325029	0.162715	0.00621602	-0.144148	-0.289027	-0.427796	-0.561055	-0.688229	-0.809612	-0.925204	-1.035	-1.13901	-1.23703	-1.32946	-1.41611	-1.4968	-1.57172	-1.64088	-1.7044	-1.76201	-1.81375	-1.85984	-1.90016	-1.93472	-1.96345	-1.98649	-2.00373	-2.01523	-2.02099	-2.021	-2.01527	-1.5693	-0.787466	-1.29685	-1.87272	-1.9318	-1.15854	-1.55394	-2.07527	-2.78515
808	1.7487	1.63224	1.51889	1.40891	1.30252	1.19948	1.09979	1.00346	0.910475	0.820846	0.734568	0.651642	0.572237	0.496008	0.423285	0.353754	0.287714	0.225011	0.165647	0.10962	0.0569307	0.00768223	-0.0383385	-0.0810213	-0.120285	-0.156226	-0.188843	-0.218196	-0.244159	-0.266753	-0.286077	-0.302077	-0.314753	-0.32409	-0.330127	-0.332838	-0.33224	-0.328333	-0.321117	-0.310592	0.0229497	0.0517849	0.71361	0.17695	0.381566	0.638085	0.489558	0.202876	0.31361
809	2.92018	2.81949	2.71898	2.61887	2.51937	2.42027	2.32157	2.22327	2.12536	2.02786	1.93075	1.83403	1.73793	1.64201	1.54669	1.45157	1.35705	1.26292	1.16919	1.07586	0.982921	0.890578	0.798431	0.70668	0.615522	0.524758	0.434389	0.34422	0.254639	0.165646	0.0768536	-0.0115444	-0.099548	-0.186969	-0.274184	-0.360819	-0.447061	-0.53291	-0.618367	-0.703431	-1.31193	-1.56461	-1.51551	-1.95333	-2.16058	-3.24992	-3.49596	-3.90582	-4.20684
810	6.89159	6.49355	6.10342	5.72205	5.35024	4.98716	4.6328	4.28718	3.95029	3.62212	3.30269	2.99198	2.69064	2.39737	2.11344	1.83761	1.57108	1.31324	1.06409	0.82363	0.591864	0.369261	0.154859	-0.0508506	-0.247453	-0.435402	-0.614696	-0.785695	-0.947662	-1.10065	-1.24533	-1.38135	-1.50872	-1.62719	-1.73727	-1.83848	-1.93108	-2.01506	-2.09042	-2.15717	-1.84971	-1.53086	-1.93957	-2.11665	-1.79563	-1.4038	-1.82609	-2.428	-2.86373
811	10.0621	9.6578	9.25886	8.86615	8.4805	8.10104	7.72779	7.36074	6.99989	6.64524	6.29679	5.95454	5.61922	5.28936	4.96639	4.64893	4.33832	4.0339	3.73564	3.44356	3.15766	2.87853	2.60496	2.33757	2.07691	1.82239	1.57403	1.3313	1.09524	0.865823	0.642051	0.424427	0.212952	0.00806123	-0.191131	-0.383765	-0.570277	-0.750668	-0.924937	-1.09308	-0.711756	-0.989753	-0.95807	-1.79757	-1.42809	-1.62037	-2.08217	-1.94027	-1.81846
812	6.57936	6.13477	5.70097	5.27894	4.86954	4.47186	4.08589	3.71164	3.34911	2.99829	2.65919	2.3318	2.0168	1.71282	1.42117	1.1406	0.872304	0.615677	0.370716	0.137421	-0.0842092	-0.293734	-0.492058	-0.678716	-0.853345	-1.01636	-1.16776	-1.30783	-1.43597	-1.55226	-1.65719	-1.75052	-1.83222	-1.90217	-1.96067	-2.00747	-2.0427	-2.06637	-2.07847	-2.07901	-1.93768	-1.61668	-0.874634	-0.98909	-1.42139	-1.69367	-2.8829	-2.92136	-2.30094
813	4.31577	4.08192	3.8497	3.61963	3.39219	3.16689	2.94373	2.7227	2.50381	2.28706	2.07245	1.85997	1.65008	1.44187	1.23624	1.03231	0.830938	0.631698	0.434586	0.239602	0.0467457	-0.143573	-0.332178	-0.518654	-0.702607	-0.884441	-1.06416	-1.24213	-1.41761	-1.59059	-1.76183	-1.93095	-2.09795	-2.26248	-2.42525	-2.58555	-2.74375	-2.89984	-3.05381	-3.20568	-3.42362	-3.9174	-4.64125	-5.08617	-5.30735	-5.38788	-5.41553	-5.45027	-5.72709
814	9.47735	9.21322	8.9523	8.69517	8.44238	8.19336	7.94811	7.70664	7.46895	7.23503	7.00489	6.77852	6.55641	6.33758	6.12299	5.91171	5.70465	5.50134	5.3018	5.10601	4.91398	4.72612	4.5416	4.36084	4.18422	4.01135	3.84221	3.67647	3.51483	3.35727	3.2031	3.05268	2.90601	2.76338	2.62418	2.48902	2.35758	2.22986	2.10588	1.98562	2.29265	2.43765	2.76893	2.13988	2.48627	2.26302	2.10106	2.02386	2.58967
815	2.31669	2.3125	2.30745	2.30154	2.29479	2.28718	2.27872	2.26941	2.25925	2.24823	2.23635	2.22363	2.21008	2.19565	2.1804	2.16426	2.14731	2.12951	2.11085	2.09135	2.071	2.04985	2.0278	2.0049	1.9812	1.95666	1.93127	1.90498	1.87789	1.85002	1.82125	1.79163	1.76116	1.72992	1.69776	1.66483	1.63106	1.59644	1.56099	1.52469	1.34125	1.29393	1.32698	0.798976	0.586772	0.570549	0.457496	0.668805	0.81334
816	2.52645	2.34604	2.17017	1.99921	1.83353	1.67274	1.51686	1.36588	1.21979	1.07861	0.942327	0.810945	0.684729	0.563137	0.44669	0.334887	0.22821	0.126411	0.0294914	-0.062549	-0.14971	-0.23182	-0.309234	-0.381768	-0.449282	-0.511939	-0.569737	-0.622786	-0.670858	-0.713983	-0.752349	-0.785856	-0.814506	-0.838251	-0.857194	-0.871255	-0.880478	-0.884863	-0.884412	-0.879124	-0.475524	-0.634504	-0.108816	-0.168771	-0.0969534	-0.225279	0.146554	0.031739	0.186842
817	9.84476	9.40977	8.98123	8.5601	8.14725	7.74177	7.34366	6.95293	6.56956	6.19357	5.82494	5.46369	5.11056	4.76403	4.4256	4.0938	3.77006	3.45366	3.14459	2.84287	2.54849	2.26206	1.98234	1.70995	1.44548	1.18831	0.938443	0.695372	0.46014	0.232701	0.0120689	-0.201255	-0.407272	-0.60556	-0.796977	-0.980696	-1.15714	-1.32631	-1.4882	-1.64281	-1.81109	-2.13141	-2.39304	-2.85652	-3.03704	-2.80087	-3.05019	-3.05265	-2.68426
818	3.92764	3.75745	3.5907	3.42779	3.26903	3.11408	2.96294	2.8156	2.67207	2.53234	2.39643	2.26432	2.13628	2.01178	1.89133	1.77443	1.66158	1.55252	1.44724	1.34576	1.24806	1.15436	1.06424	0.977906	0.895539	0.816946	0.742127	0.670933	0.60367	0.540315	0.480591	0.424642	0.372467	0.324166	0.279531	0.238754	0.201734	0.168472	0.138968	0.113222	-0.0250617	-0.184105	-0.0345488	-0.0779156	0.0242454	0.262478	-0.0735461	-0.0641843	0.13325
819	1.27363	1.28127	1.28745	1.29215	1.29537	1.29711	1.29738	1.29617	1.2935	1.28934	1.28372	1.27662	1.26807	1.25802	1.24653	1.23354	1.21911	1.20322	1.18585	1.16702	1.14673	1.12501	1.10178	1.07708	1.05098	1.02341	0.994382	0.963825	0.931872	0.898531	0.863659	0.827326	0.789532	0.750364	0.709651	0.66757	0.624034	0.579043	0.532598	0.484698	0.60612	0.459682	0.610754	0.420245	0.473336	0.391345	0.0187811	-0.120343	-0.185307
820	1.46922	1.46216	1.45468	1.44681	1.43857	1.42994	1.42091	1.41149	1.40169	1.39149	1.38089	1.36991	1.35856	1.3468	1.33467	1.32213	1.30922	1.29592	1.28223	1.26815	1.25369	1.23886	1.22362	1.20798	1.19199	1.17561	1.15885	1.14166	1.12411	1.10622	1.08791	1.0692	1.05011	1.03067	1.0108	0.990588	0.969989	0.949005	0.927634	0.905876	0.931961	0.900897	0.933856	0.887401	0.927099	0.993623	0.727222	0.596611	0.683719
821	1.58346	1.56046	1.5376	1.51493	1.49251	1.47027	1.44823	1.42638	1.40471	1.38324	1.36196	1.34088	1.32002	1.29932	1.27885	1.25852	1.23843	1.21853	1.19882	1.1793	1.15998	1.14088	1.12193	1.10317	1.08464	1.0663	1.04815	1.03016	1.01239	0.994844	0.977453	0.960251	0.943238	0.926452	0.909818	0.893409	0.877189	0.861157	0.845315	0.82966	0.770427	0.839128	0.809887	0.720441	0.67185	0.68827	0.605655	0.650352	0.764802
822	1.03339	1.02153	1.00979	0.998223	0.986836	0.975609	0.964542	0.953636	0.942889	0.932302	0.921875	0.911608	0.901523	0.891576	0.881809	0.872182	0.862735	0.853447	0.844318	0.835348	0.826538	0.817906	0.809414	0.801081	0.792926	0.784929	0.77709	0.769394	0.761873	0.754526	0.747322	0.740277	0.73339	0.726676	0.720106	0.713708	0.707469	0.701387	0.695463	0.689697	0.705592	0.713666	0.727546	0.618722	0.586247	0.563296	0.463015	0.496917	0.502312
823	1.09169	1.08183	1.07193	1.06202	1.05212	1.0422	1.03227	1.02233	1.01237	1.0024	0.992415	0.982417	0.972427	0.962402	0.952385	0.942334	0.93229	0.922232	0.912162	0.902077	0.89198	0.88189	0.871766	0.861628	0.851498	0.841355	0.831198	0.821006	0.810823	0.800648	0.790437	0.780214	0.769976	0.759748	0.749484	0.739229	0.72896	0.718678	0.708383	0.698074	0.715434	0.72278	0.737452	0.680069	0.707229	0.685262	0.650402	0.579711	0.539339
824	1.07155	1.10269	1.13246	1.16079	1.18764	1.21307	1.23707	1.25964	1.28079	1.30052	1.31882	1.33569	1.35111	1.36514	1.37771	1.38889	1.39862	1.40694	1.41384	1.41931	1.42337	1.42601	1.42723	1.42703	1.42542	1.4224	1.41796	1.4121	1.40483	1.39618	1.38609	1.37459	1.36167	1.34738	1.33164	1.31453	1.29601	1.27608	1.25475	1.23201	1.18483	1.07622	1.06075	1.0118	0.981051	0.903218	0.853748	0.83471	0.833368
825	1.84414	1.77485	1.70691	1.64047	1.57568	1.51238	1.45059	1.39029	1.3315	1.2742	1.2184	1.1641	1.11141	1.0601	1.0104	0.962092	0.915379	0.870159	0.826431	0.784196	0.743453	0.704285	0.666524	0.630256	0.595553	0.562336	0.530606	0.500297	0.471542	0.44433	0.418544	0.394243	0.371429	0.350145	0.3303	0.311979	0.295137	0.279775	0.265893	0.253491	0.202365	0.182731	0.178956	0.151933	0.187157	0.133774	0.0943381	0.0174019	0.00648733
826	1.2987	1.24029	1.18281	1.12636	1.07108	1.01683	0.963618	0.911445	0.86031	0.810212	0.761152	0.713129	0.666244	0.620294	0.575477	0.5316	0.488851	0.447136	0.406453	0.366804	0.328187	0.290684	0.254131	0.218612	0.184198	0.150814	0.118457	0.0870634	0.0567667	0.0275607	-0.000681036	-0.0278942	-0.0540787	-0.0791814	-0.103311	-0.126363	-0.148391	-0.169395	-0.189375	-0.20833	-0.164347	-0.238183	-0.274539	-0.348167	-0.41196	-0.335739	-0.447425	-0.598367	-0.536773
827	3.16722	3.03874	2.91251	2.7888	2.66788	2.54947	2.43358	2.3202	2.20934	2.10099	1.99516	1.89184	1.79125	1.69296	1.59739	1.50412	1.41356	1.32551	1.23996	1.15691	1.07637	0.9985	0.922963	0.84993	0.77955	0.711665	0.646273	0.583241	0.522842	0.465059	0.409641	0.356718	0.306288	0.258452	0.213004	0.17014	0.129759	0.0918601	0.0564445	0.0235118	0.12476	0.171834	0.0975511	-0.00171208	-0.00957018	-0.057803	-0.0560408	-0.109112	-0.0608512
828	2.1056	2.00554	1.90802	1.81327	1.72147	1.63242	1.54613	1.46258	1.38178	1.30374	1.22844	1.15589	1.08624	1.01919	0.955026	0.893469	0.834785	0.77884	0.725633	0.675165	0.627435	0.582538	0.540279	0.500758	0.464052	0.430073	0.39882	0.370235	0.344442	0.321421	0.301075	0.283455	0.268562	0.256419	0.246973	0.240266	0.236273	0.234995	0.236432	0.240584	0.415693	0.342273	0.349498	0.355407	0.216138	0.239113	0.098256	0.138781	0.315114
829	5.42183	5.10729	4.79963	4.49954	4.20763	3.92325	3.6464	3.37707	3.11528	2.86102	2.61429	2.37509	2.14391	1.91976	1.70359	1.49448	1.29332	1.09967	0.913507	0.734845	0.563681	0.40036	0.244176	0.0954893	-0.0454028	-0.178829	-0.30479	-0.423533	-0.534547	-0.637879	-0.733977	-0.82261	-0.903777	-0.977328	-1.04358	-1.10225	-1.15348	-1.19728	-1.23365	-1.26258	-0.980309	-0.996319	-0.827071	-0.962565	-0.900668	-0.907661	-1.04961	-1.02475	-0.839868
830	0.885677	0.775392	0.667624	0.562615	0.460579	0.361291	0.264748	0.170952	0.0799015	-0.00840247	-0.0939602	-0.176772	-0.256668	-0.333993	-0.408414	-0.480252	-0.549199	-0.615411	-0.678888	-0.739631	-0.79764	-0.852798	-0.905344	-0.955155	-1.00213	-1.04639	-1.08792	-1.12681	-1.1629	-1.19619	-1.22683	-1.25475	-1.27995	-1.30237	-1.32213	-1.33913	-1.35342	-1.365	-1.37387	-1.38003	-1.61127	-1.80912	-1.70199	-1.65409	-1.77978	-1.84077	-2.02669	-2.00429	-1.9151
831	1.72979	1.61357	1.49934	1.38735	1.27784	1.17057	1.06553	0.962731	0.862163	0.763831	0.667733	0.573871	0.482439	0.393043	0.306066	0.221135	0.138615	0.0583198	-0.0197496	-0.0955934	-0.169212	-0.240453	-0.309625	-0.376571	-0.441155	-0.503523	-0.563675	-0.621734	-0.677449	-0.730835	-0.782123	-0.831195	-0.878051	-0.922597	-0.965026	-1.00515	-1.04308	-1.07879	-1.1123	-1.1436	-1.02088	-0.94426	-1.00777	-1.13683	-1.24959	-1.23786	-1.46622	-1.48493	-1.34618
832	0.650597	0.647029	0.643285	0.639372	0.635298	0.631056	0.626646	0.622067	0.61732	0.612404	0.60732	0.602068	0.596659	0.59107	0.585325	0.5794	0.57332	0.567072	0.560656	0.554072	0.547321	0.540418	0.533332	0.526078	0.518672	0.5111	0.503361	0.495438	0.487364	0.479142	0.470735	0.462161	0.45342	0.444531	0.435457	0.426235	0.416848	0.407294	0.397574	0.387688	0.524855	0.540916	0.531645	0.599777	0.360159	0.229192	-0.119309	-0.0863475	0.0136125
833	3.29372	3.17014	3.04832	2.92855	2.81107	2.69562	2.58221	2.47082	2.36147	2.25415	2.14886	2.04561	1.9446	1.8454	1.74845	1.65331	1.5604	1.46952	1.38066	1.29382	1.20901	1.1264	1.04563	0.96688	0.89032	0.815773	0.743242	0.672575	0.604077	0.537735	0.473262	0.410804	0.35036	0.292055	0.235636	0.181347	0.129064	0.0787869	0.0305157	-0.0157495	-0.0917132	-0.182234	-0.0594774	-0.221128	-0.233537	-0.208916	-0.246447	-0.196311	-0.0116254
834	1.41135	1.34722	1.28458	1.22356	1.16429	1.10664	1.05061	0.996197	0.943402	0.892226	0.842669	0.79473	0.748508	0.703802	0.660806	0.619335	0.579565	0.541408	0.504861	0.469927	0.436604	0.404959	0.374855	0.346363	0.319539	0.294319	0.270704	0.248648	0.228246	0.209487	0.192291	0.176699	0.162711	0.150354	0.139572	0.130413	0.122852	0.116889	0.112523	0.109755	0.33179	0.544974	0.641417	0.530017	0.486049	0.590604	0.205235	0.291441	0.288227
835	0.542009	0.585313	0.626405	0.665188	0.701586	0.735686	0.767488	0.796991	0.824195	0.849101	0.871708	0.892017	0.909991	0.925708	0.939099	0.950223	0.959033	0.965553	0.969785	0.971728	0.971383	0.968757	0.963839	0.956632	0.94716	0.935409	0.921379	0.905032	0.886439	0.865615	0.84247	0.817046	0.789343	0.759428	0.727172	0.692715	0.655988	0.616993	0.575728	0.532194	0.54608	0.397276	0.163962	0.327506	0.0668695	0.215785	0.0495707	-0.00152513	-0.15077
836	-0.571581	-0.479534	-0.389783	-0.30253	-0.217955	-0.135866	-0.0562645	0.02085	0.0954774	0.167618	0.237271	0.304437	0.36898	0.431177	0.490762	0.547991	0.602617	0.654767	0.704441	0.751638	0.796359	0.838515	0.878289	0.915586	0.950334	0.982617	1.01243	1.03984	1.06472	1.08709	1.10704	1.12453	1.13956	1.15209	1.16218	1.1698	1.17496	1.17767	1.17792	1.17572	1.27594	1.23076	1.18399	1.29418	1.10088	1.00668	0.486744	0.600717	0.651539
837	9.29625	8.7129	8.14152	7.58336	7.03959	6.509	5.99157	5.48732	4.99623	4.51832	4.05359	3.60202	3.16456	2.73931	2.3281	1.92917	1.54422	1.1724	0.813681	0.468083	0.1356	-0.183093	-0.489373	-0.782537	-1.062	-1.3284	-1.58174	-1.82252	-2.04972	-2.26341	-2.46451	-2.65256	-2.82754	-2.98913	-3.13803	-3.27359	-3.39614	-3.50569	-3.60224	-3.68579	-3.6498	-3.07594	-3.13996	-3.88824	-4.08857	-3.60236	-3.80873	-3.64119	-3.69019
838	1.79685	1.62784	1.46186	1.29928	1.14043	0.984974	0.832898	0.684208	0.538901	0.396979	0.258442	0.123289	-0.00820049	-0.136592	-0.261334	-0.382965	-0.50096	-0.615585	-0.726841	-0.834727	-0.939243	-1.04017	-1.13796	-1.23237	-1.32322	-1.41072	-1.49486	-1.57582	-1.65324	-1.72715	-1.79787	-1.86523	-1.92924	-1.98977	-2.04707	-2.10091	-2.15141	-2.19856	-2.24237	-2.28285	-2.27887	-1.94204	-1.85747	-1.98167	-2.29892	-2.21125	-2.36075	-2.67629	-2.45485
839	4.58998	4.42207	4.25569	4.09118	3.92891	3.76851	3.60998	3.45332	3.29854	3.14563	2.9946	2.84544	2.69846	2.55304	2.40981	2.26813	2.12863	1.99099	1.85522	1.72131	1.58927	1.45937	1.33106	1.20461	1.08029	0.957831	0.837228	0.718229	0.601345	0.486565	0.373392	0.262077	0.152619	0.0452485	-0.0604988	-0.164166	-0.265985	-0.365953	-0.464073	-0.560343	-0.163601	-0.10236	-0.122234	-0.945081	-1.01074	-1.13995	-1.61289	-1.96121	-2.09608
840	0.912263	0.977913	1.04162	1.10323	1.16263	1.21995	1.27518	1.32834	1.37941	1.4284	1.47532	1.52015	1.56281	1.60348	1.64199	1.67851	1.71287	1.74516	1.77538	1.80352	1.8296	1.85355	1.87548	1.89535	1.9131	1.92879	1.94242	1.95401	1.9635	1.97092	1.9763	1.97961	1.98086	1.98005	1.97717	1.97225	1.96527	1.95624	1.94515	1.93201	2.12962	1.8088	2.22856	2.09643	1.66982	1.34651	1.30727	1.35919	0.93407
841	1.23928	1.31737	1.39089	1.45967	1.52358	1.58277	1.63724	1.68699	1.73202	1.77232	1.80791	1.83878	1.86488	1.88632	1.90301	1.91501	1.92229	1.92487	1.92275	1.91593	1.90441	1.88823	1.86732	1.84171	1.81147	1.77655	1.73696	1.69258	1.64361	1.59009	1.53177	1.46878	1.4011	1.32891	1.25189	1.17037	1.08419	0.993349	0.89785	0.797692	0.594498	0.0363507	0.283975	-0.16317	-0.395349	-0.558039	-1.0468	-1.07572	-1.58126
842	6.09562	5.75211	5.41531	5.08595	4.76472	4.4509	4.14451	3.84552	3.55396	3.26981	2.99307	2.72375	2.4624	2.2079	1.96133	1.72164	1.48986	1.26546	1.04845	0.838816	0.636569	0.442117	0.254622	0.0745099	-0.0978538	-0.262866	-0.420526	-0.57115	-0.71409	-0.849393	-0.977645	-1.09855	-1.21209	-1.31807	-1.41693	-1.50825	-1.59224	-1.66892	-1.73828	-1.80032	-1.22542	-1.12979	-1.06308	-1.31919	-1.53519	-1.22228	-1.92323	-1.82521	-1.61958
843	6.19794	5.6801	5.17319	4.67835	4.19659	3.72683	3.26908	2.82334	2.38961	1.96789	1.55817	1.16046	0.775575	0.401855	0.0409073	-0.308824	-0.645834	-0.970888	-1.28399	-1.58513	-1.87431	-2.15096	-2.41626	-2.6696	-2.91049	-3.13946	-3.35653	-3.56213	-3.75537	-3.93632	-4.10578	-4.26332	-4.40897	-4.54243	-4.6643	-4.77403	-4.87191	-4.95793	-5.03211	-5.09443	-4.3596	-4.32962	-4.14729	-4.54616	-4.67223	-3.95963	-4.59539	-4.57047	-4.40096
844	8.12628	7.77633	7.43386	7.0996	6.77427	6.45713	6.14817	5.84741	5.55484	5.27046	4.99427	4.72628	4.46702	4.21539	3.97246	3.7372	3.5106	3.29216	3.08187	2.87974	2.68577	2.50034	2.32266	2.15314	1.99211	1.83921	1.69442	1.55747	1.42894	1.30878	1.19648	1.0923	0.996237	0.908477	0.82864	0.757069	0.693584	0.638185	0.590871	0.551644	1.81523	2.60221	3.44553	3.56316	4.16722	3.2103	3.07532	2.45137	2.12398
845	-3.00298	-2.81618	-2.63308	-2.45409	-2.27957	-2.10914	-1.94279	-1.78054	-1.62237	-1.46829	-1.3183	-1.1724	-1.03088	-0.893143	-0.759776	-0.630206	-0.504989	-0.383843	-0.266767	-0.153761	-0.0448256	0.059818	0.160622	0.257355	0.349823	0.438238	0.5226	0.603078	0.679326	0.751369	0.81952	0.883619	0.943664	0.99954	1.05149	1.09929	1.14305	1.18277	1.21846	1.25012	1.52055	1.7137	1.3868	1.76279	1.31401	2.03998	1.69077	1.99913	2.21079
846	8.04322	7.6489	7.25845	6.87271	6.49251	6.11701	5.7462	5.38009	5.01867	4.66196	4.30994	3.96262	3.62073	3.2828	2.95027	2.62172	2.29856	1.98008	1.66627	1.35715	1.0527	0.753564	0.458459	0.168031	-0.117109	-0.397591	-0.673416	-0.945165	-1.21167	-1.47295	-1.73014	-1.98268	-2.23056	-2.47327	-2.71184	-2.94526	-3.17404	-3.39819	-3.61769	-3.83256	-3.10353	-3.91704	-4.05016	-4.9707	-5.47867	-5.36924	-5.98725	-5.66546	-5.91138
847	5.54228	5.08241	4.6357	4.20316	3.78568	3.38231	2.99305	2.6179	2.25687	1.90994	1.57712	1.25842	0.954467	0.663954	0.388132	0.125811	-0.121881	-0.355522	-0.575113	-0.780653	-0.972143	-1.14922	-1.31264	-1.462	-1.59705	-1.7181	-1.82516	-1.91842	-1.99747	-2.06241	-2.11351	-2.15063	-2.17375	-2.18288	-2.17805	-2.15929	-2.1266	-2.07998	-2.01943	-1.94496	-0.965809	-1.25913	-0.933073	-1.23855	0.0720304	0.141479	-0.105305	-0.363492	-0.0792496
848	-5.33149	-4.80713	-4.29709	-3.8025	-3.32439	-2.86167	-2.41435	-1.98242	-1.56588	-1.16474	-0.778996	-0.408644	-0.0544321	0.285165	0.608688	0.91753	1.21036	1.48787	1.75005	1.99689	2.22842	2.44416	2.64506	2.83063	3.00052	3.15515	3.29452	3.41887	3.52768	3.62105	3.69937	3.76242	3.81022	3.8427	3.86	3.86206	3.84891	3.82058	3.77704	3.71831	4.04164	3.54715	3.31579	2.72693	2.07733	3.35076	2.65775	2.58045	2.24602
849	4.32244	4.03185	3.74702	3.46859	3.19713	2.93205	2.67333	2.42099	2.17501	1.93541	1.70218	1.47532	1.25529	1.04116	0.833833	0.632426	0.437802	0.249522	0.0675842	-0.10801	-0.277261	-0.439825	-0.596403	-0.746638	-0.890226	-1.0275	-1.15846	-1.28336	-1.40167	-1.51343	-1.61912	-1.7185	-1.81156	-1.89813	-1.97857	-2.05254	-2.12023	-2.18163	-2.23673	-2.28555	-1.18541	-0.698116	-0.181058	-0.536699	0.0326669	0.192779	-0.360015	-0.75459	-1.35176
850	13.0917	12.8737	12.652	12.4272	12.1998	11.9693	11.7356	11.4989	11.259	11.016	10.7698	10.5206	10.2688	10.0133	9.75528	9.49359	9.22934	8.962	8.69155	8.418	8.14134	7.86218	7.57933	7.29336	7.00492	6.71339	6.41877	6.12041	5.81961	5.51637	5.20938	4.89931	4.58614	4.27058	3.95124	3.62951	3.3047	2.97682	2.64586	2.31182	2.24184	1.32549	0.332369	-0.416286	-0.413443	-0.592631	-1.47498	-1.73177	-2.63877
851	4.40313	4.21014	4.02192	3.83889	3.66144	3.48916	3.32205	3.16011	3.00335	2.85176	2.70534	2.56409	2.42831	2.2974	2.17192	2.05135	1.93619	1.82618	1.72131	1.6216	1.52705	1.43782	1.35355	1.27443	1.20062	1.13193	1.06837	1.00982	0.956532	0.908468	0.865422	0.827505	0.794716	0.76711	0.744567	0.727184	0.714907	0.707736	0.705672	0.708713	1.98608	1.82858	1.93324	1.22442	1.08782	1.26083	-0.311306	-1.43632	-2.18175
852	4.09591	4.25983	4.41747	4.56847	4.71252	4.84995	4.98077	5.10498	5.22257	5.33354	5.4379	5.53565	5.62659	5.71112	5.78887	5.86018	5.92475	5.98272	6.03412	6.07892	6.11714	6.14871	6.17377	6.19224	6.20411	6.20942	6.20817	6.20034	6.18596	6.16507	6.13759	6.10354	6.06294	6.0159	5.96219	5.90207	5.83542	5.76223	5.68252	5.59628	4.63478	3.20731	4.16276	3.79193	3.66227	4.16251	3.46162	3.47662	3.69783
853	3.90302	3.94011	3.97196	3.9985	4.01968	4.03557	4.04616	4.05146	4.05147	4.04618	4.03559	4.01971	3.99859	3.97214	3.94046	3.90343	3.8612	3.81369	3.76092	3.70288	3.63956	3.57112	3.49728	3.41816	3.33395	3.2445	3.1498	3.04963	2.94441	2.8342	2.7185	2.59756	2.47136	2.34021	2.20353	2.06191	1.91507	1.763	1.6057	1.44318	2.16457	1.46713	1.00186	-0.111247	-0.084128	0.159045	-0.891981	-1.37986	-2.31467
854	26.1818	24.8934	23.6295	22.3929	21.1863	20.0069	18.8547	17.7297	16.6319	15.5614	14.5181	13.5021	12.5153	11.5536	10.6211	9.71386	8.83566	7.98457	7.16058	6.36371	5.59394	4.85285	4.13724	3.44874	2.78874	2.15574	1.54972	0.969481	0.417508	-0.106368	-0.604416	-1.07547	-1.51954	-1.93574	-2.32588	-2.68827	-3.02379	-3.33244	-3.6142	-3.8691	-4.17987	-3.30741	-3.3637	-3.77327	-4.51587	-4.18587	-4.95624	-5.27742	-5.18467
855	12.1953	11.7351	11.2833	10.8411	10.4093	9.9869	9.57398	9.17051	8.77649	8.39191	8.01679	7.65112	7.29566	6.94887	6.61224	6.28433	5.96655	5.65817	5.35921	5.06965	4.7895	4.51934	4.258	4.00606	3.76404	3.5314	3.30812	3.09377	2.88925	2.69451	2.50871	2.33229	2.16523	2.00787	1.85952	1.72084	1.59149	1.47146	1.36077	1.2594	1.76871	2.04838	2.14075	1.93369	2.32129	2.33004	1.14674	0.181004	0.226298
856	5.54101	5.34007	5.14249	4.94873	4.75917	4.57341	4.39143	4.21324	4.03884	3.86824	3.70142	3.53839	3.37949	3.22403	3.07269	2.9248	2.78101	2.641	2.50476	2.37229	2.24359	2.11893	1.99778	1.88039	1.76702	1.65741	1.55156	1.44924	1.35091	1.25654	1.16571	1.07864	0.995332	0.915946	0.840141	0.768245	0.70009	0.635676	0.575004	0.518072	1.42497	1.08286	1.46495	0.932014	0.617397	0.810607	-0.0675937	-0.282167	0.251588
857	3.34935	3.23721	3.12322	3.00762	2.89067	2.77211	2.65195	2.53019	2.40683	2.28186	2.15529	2.02712	1.89763	1.76626	1.63357	1.49899	1.36311	1.22563	1.08656	0.945889	0.803624	0.660075	0.514622	0.367573	0.219251	0.0693403	-0.0821593	-0.23558	-0.390261	-0.546191	-0.704046	-0.863489	-1.02452	-1.18679	-1.351	-1.51643	-1.68345	-1.85205	-2.02223	-2.19399	-2.22899	-2.36052	-2.52798	-2.56346	-2.91497	-2.9126	-3.78966	-3.97427	-3.77343
858	16.1622	15.5613	14.9706	14.3915	13.8251	13.2703	12.7271	12.1953	11.675	11.1663	10.6691	10.1835	9.71034	9.2477	8.79754	8.35792	7.93073	7.51502	7.11078	6.71801	6.33672	5.96769	5.60933	5.26244	4.92773	4.60445	4.29259	3.99152	3.70254	3.42557	3.15942	2.90468	2.66138	2.42999	2.20951	2.00089	1.80365	1.61778	1.44329	1.28018	0.161362	0.689721	0.418747	0.217048	-0.286858	0.561268	0.724744	0.607789	-0.264961
859	4.63878	4.60237	4.56365	4.52271	4.47963	4.43433	4.38682	4.33709	4.28514	4.23097	4.17458	4.11597	4.05528	3.99224	3.92712	3.85965	3.79011	3.71837	3.64441	3.56825	3.48987	3.40946	3.32668	3.24168	3.15467	3.06545	2.97404	2.88022	2.7844	2.6866	2.58639	2.48397	2.37936	2.27278	2.16378	2.05282	1.93966	1.82432	1.70679	1.58707	1.62902	1.46368	0.740692	1.37186	0.751973	0.564738	0.451479	0.481551	1.29869
860	3.7804	3.68012	3.57827	3.47505	3.37069	3.26498	3.1579	3.04947	2.93967	2.82852	2.71601	2.60214	2.48716	2.37057	2.25288	2.13358	2.01317	1.89142	1.76831	1.64385	1.51804	1.39114	1.26263	1.13275	1.00181	0.869524	0.735888	0.600611	0.464277	0.326894	0.187867	0.0474934	-0.0942281	-0.236987	-0.381401	-0.526846	-0.673633	-0.821761	-0.971232	-1.12204	-0.515666	-0.564948	-0.981161	-1.19486	-1.36927	-1.27801	-1.40869	-1.84976	-1.89711
861	12.1697	11.508	10.8598	10.2266	9.60971	9.00768	8.42055	7.84832	7.29099	6.74856	6.22102	5.70839	5.21171	4.72884	4.26186	3.80875	3.37147	2.94903	2.54142	2.14865	1.77071	1.40837	1.06007	0.726601	0.40864	0.105449	-0.182971	-0.457194	-0.71604	-0.959604	-1.18894	-1.40351	-1.6033	-1.78794	-1.95822	-2.11342	-2.2539	-2.37968	-2.49075	-2.58712	-1.99255	-2.28835	-2.13953	-2.15327	-1.94597	-1.15171	-2.07958	-2.72561	-2.52278
862	5.13055	4.80524	4.48482	4.17	3.86145	3.55846	3.26106	2.96924	2.68299	2.40232	2.12723	1.85772	1.59434	1.33597	1.08372	0.83649	0.595354	0.359773	0.129745	-0.0947293	-0.31365	-0.526562	-0.734387	-0.936658	-1.13296	-1.32373	-1.50897	-1.68906	-1.86323	-2.03151	-2.19463	-2.35222	-2.50428	-2.6505	-2.79151	-2.92671	-3.0564	-3.18058	-3.29926	-3.41243	-2.98638	-3.54818	-2.58003	-2.56977	-2.8123	-3.28839	-4.17888	-3.8472	-3.30286
863	1.89967	1.63233	1.36834	1.10828	0.852708	0.601046	0.3533	0.109469	-0.130447	-0.366448	-0.598533	-0.826703	-1.05048	-1.27083	-1.4868	-1.69933	-1.90749	-2.11176	-2.31213	-2.5086	-2.70117	-2.88944	-3.07423	-3.25511	-3.43172	-3.60445	-3.7733	-3.93861	-4.09969	-4.25655	-4.40987	-4.5593	-4.70486	-4.84623	-4.98403	-5.11767	-5.24744	-5.37334	-5.49538	-5.61356	-5.79628	-5.91565	-6.15375	-6.93689	-6.87089	-6.38015	-6.86167	-6.49776	-6.23448
864	7.32902	7.0668	6.80677	6.54949	6.29552	6.0443	5.79582	5.55009	5.3071	5.06686	4.82937	4.59463	4.36312	4.13387	3.90784	3.68407	3.46352	3.2457	3.03062	2.81827	2.60866	2.40223	2.19808	1.99667	1.79842	1.60289	1.41008	1.21959	1.03223	0.847999	0.666085	0.486894	0.310426	0.137053	-0.0339741	-0.201918	-0.367151	-0.529672	-0.689482	-0.84658	-0.781791	-0.896732	-1.54992	-2.14763	-2.23042	-1.50498	-2.33218	-3.18537	-3.01573
865	7.68519	7.58918	7.48862	7.38372	7.27473	7.1614	7.04376	6.92179	6.7955	6.66489	6.52995	6.39069	6.24742	6.09953	5.94764	5.79111	5.6306	5.46579	5.29668	5.12326	4.94554	4.76391	4.57759	4.38696	4.19245	3.99366	3.79059	3.58277	3.37111	3.15564	2.93542	2.71091	2.48212	2.24955	2.01219	1.77108	1.5257	1.27605	1.02213	0.763949	0.889679	0.59764	-0.16047	-0.948881	-1.26853	-0.751264	-2.03238	-2.14553	-2.13867
866	2.29876	2.40416	2.50485	2.60059	2.6912	2.77688	2.85764	2.93348	3.00439	3.07038	3.13145	3.18759	3.2387	3.285	3.3263	3.36276	3.39424	3.42082	3.44249	3.45926	3.47113	3.47808	3.48016	3.47733	3.46961	3.45702	3.43955	3.41714	3.38989	3.35783	3.32083	3.27895	3.23218	3.18065	3.12414	3.06287	2.99675	2.92577	2.84992	2.76922	3.06469	2.98732	3.07837	3.2708	3.35542	2.96119	1.83434	1.22364	1.29479
867	4.91816	4.87526	4.82918	4.78001	4.72786	4.67263	4.61432	4.55293	4.48846	4.42092	4.35029	4.27658	4.19996	4.1201	4.03734	3.95133	3.86243	3.77047	3.67544	3.57734	3.47618	3.37218	3.26489	3.15453	3.04136	2.92513	2.80585	2.68325	2.55786	2.42969	2.2982	2.16365	2.02605	1.88571	1.74201	1.59558	1.4461	1.29359	1.13804	0.979446	0.440755	0.697489	0.601959	-0.184631	0.376038	0.362688	-0.0555583	-0.541773	-0.458871
868	3.01766	2.64208	2.27631	1.92116	1.57737	1.24415	0.921508	0.609445	0.30796	0.0170532	-0.263276	-0.533027	-0.791655	-1.04027	-1.27781	-1.5053	-1.72175	-1.92767	-2.12306	-2.30791	-2.48224	-2.64569	-2.79897	-2.94172	-3.07366	-3.19511	-3.30608	-3.40677	-3.49674	-3.57607	-3.64509	-3.70362	-3.75167	-3.78915	-3.81625	-3.83283	-3.83897	-3.83467	-3.81993	-3.79475	-2.96707	-2.08969	-2.19213	-1.88435	-1.64055	-1.19082	-2.09381	-2.82683	-2.8789
869	-0.550418	-0.647167	-0.740275	-0.829527	-0.914747	-0.996128	-1.07367	-1.14738	-1.21725	-1.28328	-1.34547	-1.40382	-1.45823	-1.50891	-1.55567	-1.59868	-1.63779	-1.67307	-1.70453	-1.73216	-1.75598	-1.77594	-1.79212	-1.80448	-1.813	-1.81772	-1.81864	-1.81574	-1.80903	-1.79855	-1.78425	-1.76614	-1.74422	-1.71856	-1.68905	-1.6558	-1.61877	-1.57795	-1.53334	-1.48494	-1.35431	-1.91821	-1.5598	-2.05433	-2.18306	-1.6123	-2.10777	-2.13184	-1.9586
870	-1.50901	-1.52777	-1.54646	-1.56504	-1.58345	-1.60176	-1.61995	-1.63802	-1.65598	-1.67383	-1.69156	-1.70918	-1.72664	-1.74403	-1.76127	-1.77843	-1.79544	-1.81233	-1.82911	-1.84578	-1.86233	-1.87874	-1.89506	-1.91127	-1.92733	-1.94328	-1.95912	-1.97487	-1.99048	-2.00594	-2.02132	-2.03659	-2.05174	-2.06675	-2.08167	-2.09646	-2.11112	-2.12568	-2.14012	-2.15445	-2.36582	-2.10119	-1.92318	-2.07567	-2.37789	-1.79493	-2.29854	-2.48857	-2.54918
871	9.31216	8.81577	8.32822	7.8506	7.3839	6.92707	6.48013	6.04308	5.6159	5.19861	4.7912	4.39367	4.00685	3.62906	3.26194	2.9039	2.55648	2.2189	1.89116	1.57325	1.26519	0.967603	0.679199	0.400635	0.132479	-0.12588	-0.374441	-0.613709	-0.842654	-1.06134	-1.27071	-1.47028	-1.66006	-1.83966	-2.00986	-2.16993	-2.32025	-2.46081	-2.59161	-2.71266	-2.91276	-2.54614	-2.50133	-2.77504	-2.9618	-2.9338	-2.95724	-3.05104	-3.14122
872	3.96043	3.73771	3.51923	3.30548	3.09689	2.89301	2.69383	2.49936	2.30959	2.12452	1.94416	1.76851	1.59792	1.43166	1.27045	1.11359	0.96176	0.814612	0.672148	0.534368	0.401272	0.273132	0.149395	0.0303413	-0.0837865	-0.19325	-0.29805	-0.398397	-0.493859	-0.584466	-0.67061	-0.75209	-0.828907	-0.900908	-0.968406	-1.03111	-1.08917	-1.14259	-1.19136	-1.23549	-1.41985	-1.2034	-1.22765	-1.33853	-1.62189	-1.55639	-2.03209	-1.65001	-1.40292
873	3.82063	3.58226	3.34851	3.11992	2.89696	2.67912	2.46641	2.25883	2.05638	1.85906	1.66687	1.47981	1.29826	1.12144	0.950119	0.783549	0.622451	0.466459	0.315574	0.169796	0.0291252	-0.106152	-0.23662	-0.361982	-0.481982	-0.596898	-0.706729	-0.811695	-0.911345	-1.00571	-1.0952	-1.17961	-1.25893	-1.33301	-1.40217	-1.46612	-1.525	-1.57882	-1.62757	-1.67127	-1.53842	-1.52205	-1.40896	-1.7527	-1.61658	-1.35255	-1.3526	-1.44898	-1.46369
874	0.212703	0.205664	0.197347	0.187765	0.176942	0.164861	0.15152	0.136919	0.12106	0.103941	0.0855621	0.0659243	0.0450734	0.0229195	-0.000442085	-0.025112	-0.0509842	-0.0781103	-0.10649	-0.136125	-0.167013	-0.199084	-0.232477	-0.267124	-0.302947	-0.340018	-0.378337	-0.417992	-0.458812	-0.500788	-0.544101	-0.588664	-0.634475	-0.681431	-0.729737	-0.779182	-0.829871	-0.881803	-0.934978	-0.989396	-1.17375	-1.24874	-1.04727	-1.34659	-1.77821	-1.60546	-2.08451	-2.09093	-2.64506
875	2.59005	2.43944	2.29161	2.14689	2.00559	1.86738	1.73228	1.60027	1.47135	1.34554	1.22282	1.1032	0.98692	0.873488	0.763387	0.656143	0.552218	0.451376	0.353619	0.258946	0.167358	0.0790408	-0.00638594	-0.0887284	-0.167819	-0.243839	-0.316788	-0.386813	-0.453613	-0.517208	-0.577873	-0.635467	-0.68999	-0.741334	-0.789721	-0.834943	-0.877107	-0.916214	-0.952263	-0.985254	-0.525908	-0.767284	-0.426891	-0.52034	-0.334742	-0.22516	-0.23278	-0.891932	-0.803366
876	-0.213023	-0.221761	-0.229504	-0.236232	-0.241934	-0.246625	-0.250305	-0.252975	-0.254635	-0.255283	-0.254921	-0.253548	-0.251171	-0.247779	-0.243387	-0.237976	-0.23157	-0.224156	-0.215737	-0.206311	-0.195879	-0.184467	-0.172024	-0.158576	-0.144153	-0.128728	-0.112301	-0.0948337	-0.0764008	-0.057009	-0.0365743	-0.0151377	0.00730095	0.0306899	0.0551303	0.0805166	0.106901	0.134282	0.162662	0.192039	0.518317	0.826895	0.921945	0.947083	0.977644	0.856222	0.649656	0.614281	0.750184
877	2.73255	2.61581	2.50125	2.38915	2.27971	2.17271	2.06814	1.96601	1.8663	1.76903	1.67419	1.58178	1.492	1.40445	1.31952	1.23683	1.15674	1.07908	1.00383	0.931012	0.860613	0.79278	0.72722	0.664081	0.603493	0.545316	0.48955	0.436083	0.385146	0.336722	0.290602	0.246893	0.205596	0.166792	0.130312	0.0963153	0.0647193	0.0355243	0.0087303	-0.0156627	0.115028	0.0835641	0.1675	0.061939	0.161562	0.177571	0.125979	0.0324694	-0.0498532
878	1.20193	1.16681	1.13188	1.09724	1.06295	1.02894	0.99521	0.961758	0.928585	0.895691	0.863075	0.830739	0.798751	0.766972	0.735539	0.704318	0.673441	0.642843	0.612522	0.582479	0.552714	0.52329	0.49408	0.465148	0.436555	0.408238	0.380198	0.352375	0.324889	0.297738	0.270804	0.244147	0.217767	0.191719	0.165891	0.140395	0.115174	0.0902285	0.0655584	0.0411636	-0.0116054	0.00935007	-0.00768881	-0.0623861	-0.132902	-0.178715	-0.250719	-0.282967	-0.317323
879	-0.0863493	-0.0541025	-0.0230474	0.00674534	0.0352158	0.0624292	0.0883856	0.113085	0.136527	0.158713	0.179641	0.199313	0.217689	0.234849	0.25072	0.265368	0.278733	0.290846	0.301707	0.311317	0.319675	0.326767	0.332625	0.337231	0.340579	0.342681	0.343537	0.343145	0.341506	0.338628	0.3345	0.329125	0.322504	0.314655	0.305544	0.29521	0.283636	0.270821	0.256765	0.241469	0.253285	0.253261	0.204261	0.0998627	0.0650746	0.0166905	-0.0737114	-0.148138	-0.142192
880	0.400969	0.374714	0.348882	0.32353	0.298711	0.274371	0.250508	0.227123	0.204216	0.181787	0.159837	0.138364	0.117414	0.0968962	0.0768991	0.0573365	0.0382923	0.0197241	0.00163192	-0.0159843	-0.0331246	-0.0497535	-0.0659429	-0.0816563	-0.0968614	-0.111593	-0.12585	-0.139663	-0.152971	-0.165778	-0.17814	-0.190028	-0.201441	-0.212358	-0.222825	-0.232797	-0.242297	-0.251325	-0.259882	-0.267966	-0.184137	-0.175576	-0.221717	-0.259498	-0.287312	-0.281466	-0.337475	-0.351626	-0.365302
881	-0.016562	-0.0169249	-0.017532	-0.0183827	-0.0194745	-0.0208089	-0.0223859	-0.0242054	-0.0262676	-0.0285724	-0.0311198	-0.0339098	-0.0369356	-0.0402103	-0.0437197	-0.0474791	-0.0514722	-0.0557068	-0.060183	-0.0649008	-0.0698602	-0.0750496	-0.0804915	-0.086175	-0.092087	-0.0982396	-0.104633	-0.111281	-0.118155	-0.125255	-0.13261	-0.140206	-0.148042	-0.156101	-0.164418	-0.172956	-0.181734	-0.190752	-0.200009	-0.209505	-0.23318	-0.249427	-0.249276	-0.282987	-0.321131	-0.366994	-0.401107	-0.394717	-0.42848
882	0.534845	0.50484	0.475553	0.447047	0.419383	0.392498	0.366391	0.341064	0.316516	0.292747	0.269757	0.247546	0.226159	0.205504	0.185671	0.166572	0.148292	0.130787	0.114057	0.0981037	0.0829258	0.0685537	0.0549255	0.0420729	0.0300212	0.0187419	0.00823487	-0.00151997	-0.0104806	-0.0186521	-0.0260697	-0.0327149	-0.0385879	-0.0436783	-0.0480082	-0.0515589	-0.0543406	-0.0563533	-0.0575969	-0.0580716	-0.0335881	-0.0398387	0.0395441	-0.0366761	-0.0445652	0.0303349	-0.0574507	-0.0483988	0.0468281
883	0.230184	0.214191	0.198438	0.182959	0.167788	0.152889	0.138265	0.123914	0.109836	0.0960313	0.0825004	0.0692429	0.0562865	0.0435753	0.031164	0.0189991	0.00713289	-0.00446104	-0.0157827	-0.0268321	-0.0376092	-0.0480917	-0.0583249	-0.0682858	-0.0779539	-0.0873509	-0.0964767	-0.10535	-0.113933	-0.122228	-0.130269	-0.13804	-0.145539	-0.152752	-0.15971	-0.166382	-0.172785	-0.178917	-0.18478	-0.190373	-0.13856	-0.131767	-0.0530412	-0.0734552	-0.0859989	-0.0181992	-0.139515	-0.10144	-0.14671
884	0.661919	0.633326	0.605043	0.577133	0.549654	0.522545	0.495808	0.469441	0.443444	0.417819	0.392564	0.36768	0.343219	0.319076	0.295354	0.271952	0.248969	0.226355	0.204111	0.182236	0.16073	0.139638	0.118869	0.0984698	0.0784823	0.0588623	0.03961	0.0206847	0.00216827	-0.0159418	-0.033724	-0.0511385	-0.0681855	-0.0848294	-0.101142	-0.117053	-0.132598	-0.147777	-0.16259	-0.177038	-0.175151	-0.183175	-0.126568	-0.18852	-0.24887	-0.256337	-0.311058	-0.308201	-0.331157
885	1.60779	1.52922	1.45197	1.3762	1.30208	1.22945	1.15829	1.08861	1.02042	0.953707	0.888476	0.824726	0.76259	0.7018	0.642618	0.584788	0.528558	0.473804	0.420525	0.368722	0.318393	0.269643	0.222261	0.176354	0.132017	0.0891485	0.0477486	0.0077328	-0.0307264	-0.0676385	-0.103163	-0.13722	-0.169807	-0.20086	-0.230513	-0.258638	-0.285301	-0.310501	-0.334239	-0.356514	-0.326983	-0.460937	-0.472081	-0.640928	-0.651374	-0.672404	-0.829647	-0.836375	-0.694819
886	1.0308	1.02545	1.01916	1.01194	1.0038	0.994744	0.984756	0.973842	0.962001	0.949232	0.935537	0.920914	0.905399	0.888925	0.871562	0.853235	0.834024	0.81389	0.792833	0.770853	0.74795	0.724176	0.699429	0.673759	0.647224	0.61977	0.591397	0.562041	0.531828	0.500764	0.468715	0.435747	0.40186	0.36713	0.331407	0.294844	0.257367	0.218975	0.179668	0.139445	0.0840045	-0.0144538	-0.000227515	-0.203681	-0.1894	-0.451083	-0.604542	-0.691666	-0.872712
887	1.14942	1.15758	1.16474	1.1709	1.17603	1.18017	1.1833	1.18542	1.18655	1.18666	1.18578	1.18389	1.181	1.1771	1.17222	1.16631	1.15942	1.15154	1.14265	1.13276	1.12187	1.11001	1.09712	1.08323	1.06838	1.05254	1.03569	1.01781	0.998979	0.979192	0.958367	0.936547	0.913732	0.889974	0.86517	0.839428	0.812694	0.78497	0.756254	0.726548	0.683376	0.794526	0.818663	0.686726	0.346695	0.491784	0.388243	0.26184	0.188698
888	1.95907	1.97291	1.98466	1.99429	2.00178	2.00716	2.01043	2.01158	2.01062	2.00754	2.00236	1.99505	1.98566	1.97414	1.96053	1.94479	1.92697	1.90704	1.88502	1.86088	1.83465	1.80637	1.77593	1.74338	1.70881	1.67214	1.63338	1.59243	1.54947	1.50452	1.45738	1.40814	1.3568	1.30349	1.24797	1.19048	1.1309	1.06924	1.00549	0.939658	0.77051	0.667862	0.613128	0.588866	0.526216	0.398285	0.0992087	0.072685	0.0888801
889	1.65653	1.55654	1.45841	1.36238	1.26863	1.17695	1.08736	0.999843	0.914404	0.831043	0.749761	0.670556	0.593593	0.518539	0.445719	0.374817	0.306139	0.239529	0.174989	0.112518	0.0521165	-0.00609289	-0.0623612	-0.11656	-0.16858	-0.21854	-0.26644	-0.312377	-0.356152	-0.397779	-0.437438	-0.475037	-0.510576	-0.543985	-0.575408	-0.60471	-0.63196	-0.657159	-0.680307	-0.701404	-0.64669	-0.771737	-0.71011	-0.838961	-0.736322	-0.667815	-0.797548	-0.885655	-0.716164
890	-0.367767	-0.368647	-0.369117	-0.369175	-0.368822	-0.368059	-0.366886	-0.365303	-0.36331	-0.360906	-0.358092	-0.354868	-0.351243	-0.347199	-0.342756	-0.337893	-0.332632	-0.326963	-0.320885	-0.314398	-0.307504	-0.300217	-0.292506	-0.284387	-0.275878	-0.266963	-0.257641	-0.247891	-0.237755	-0.227236	-0.216287	-0.204932	-0.19317	-0.181028	-0.168454	-0.155502	-0.142145	-0.128383	-0.114216	-0.0996437	-0.00787795	-0.201451	-0.107893	0.0787051	-0.199966	-0.240599	-0.339682	-0.271367	0.109595
891	1.10275	1.08987	1.07596	1.06104	1.04514	1.02824	1.01033	0.991418	0.971499	0.950574	0.928644	0.905708	0.881819	0.856874	0.83098	0.804026	0.776128	0.747228	0.717327	0.686424	0.654521	0.621687	0.587783	0.552877	0.517049	0.480224	0.442401	0.403497	0.363678	0.322951	0.281141	0.238333	0.194529	0.149825	0.104029	0.0573374	0.00965335	-0.0390234	-0.0886928	-0.139355	-0.278885	-0.548918	-0.811335	-0.876967	-0.883812	-0.906657	-1.11225	-1.0295	-0.975849
892	0.972109	0.985508	0.99752	1.00811	1.01727	1.02501	1.03135	1.03627	1.03978	1.04187	1.04256	1.04183	1.0397	1.03615	1.0312	1.02483	1.01707	1.0079	0.99732	0.985338	0.971951	0.957191	0.940994	0.923392	0.904425	0.884059	0.862294	0.839076	0.814507	0.788596	0.76123	0.732465	0.702299	0.670803	0.637841	0.603554	0.567874	0.530799	0.492331	0.452469	0.422291	0.434895	0.481028	0.193251	0.198262	0.131465	-0.0547743	-0.26699	-0.223141
893	2.53144	2.41923	2.30863	2.1999	2.09326	1.98847	1.88553	1.78445	1.68523	1.58785	1.49233	1.39867	1.30705	1.21709	1.12917	1.04291	0.958689	0.876311	0.795778	0.717091	0.64025	0.565415	0.492262	0.420955	0.351642	0.284166	0.218529	0.154593	0.0926354	0.0326436	-0.0256422	-0.08209	-0.1367	-0.18936	-0.240298	-0.289293	-0.336459	-0.381795	-0.425301	-0.466977	-0.370712	-0.392034	-0.407417	-0.518814	-0.584284	-0.642713	-0.909172	-0.933189	-0.857509
894	0.603294	0.534681	0.467907	0.403123	0.340461	0.27978	0.221079	0.16436	0.109621	0.0568635	0.00608671	-0.0427092	-0.0894257	-0.134264	-0.177032	-0.217912	-0.256731	-0.293577	-0.328451	-0.361352	-0.392281	-0.421177	-0.448165	-0.473182	-0.496178	-0.51721	-0.536278	-0.553417	-0.568554	-0.5817	-0.592913	-0.602162	-0.609447	-0.614758	-0.61812	-0.619517	-0.618958	-0.616444	-0.611974	-0.605549	-0.516202	-0.49133	-0.396711	-0.40843	-0.35488	-0.318941	-0.32781	-0.337192	-0.218394
895	1.175	1.09602	1.01862	0.94297	0.869228	0.79723	0.726975	0.658463	0.591696	0.526672	0.463391	0.401854	0.342187	0.284134	0.227943	0.173373	0.120658	0.0696794	0.0204367	-0.0270698	-0.0728402	-0.116781	-0.159083	-0.199649	-0.238397	-0.275417	-0.310707	-0.34434	-0.37617	-0.406208	-0.434584	-0.461232	-0.486151	-0.509293	-0.530758	-0.550454	-0.568429	-0.584683	-0.599216	-0.612027	-0.409859	-0.353945	-0.422944	-0.356024	-0.353495	-0.26809	-0.463112	-0.557479	-0.541585
896	-0.189979	-0.134372	-0.0805517	-0.0286403	0.021257	0.0692538	0.11535	0.159545	0.20184	0.242234	0.280728	0.317321	0.35194	0.384736	0.415567	0.444565	0.471607	0.496756	0.520013	0.541377	0.560849	0.578393	0.594084	0.607882	0.619765	0.629763	0.637877	0.644117	0.648458	0.650912	0.651488	0.650181	0.646988	0.641925	0.634968	0.626148	0.615452	0.60288	0.588432	0.572107	0.665968	0.686604	0.499978	0.361145	0.299558	0.441345	0.126184	0.177827	0.0620564
897	1.53957	1.41221	1.28734	1.16524	1.04615	0.929813	0.81623	0.705398	0.597319	0.491992	0.389417	0.289594	0.19273	0.0984054	0.00702742	-0.0817983	-0.16769	-0.250841	-0.331251	-0.408922	-0.483851	-0.555888	-0.625343	-0.692058	-0.755898	-0.817008	-0.875391	-0.931161	-0.984081	-1.03417	-1.08163	-1.12637	-1.16838	-1.20758	-1.24414	-1.2779	-1.30895	-1.33728	-1.36289	-1.38578	-1.40647	-1.39593	-1.34331	-1.2801	-1.1659	-1.1677	-1.32348	-1.37122	-1.34241
898	2.30257	2.2234	2.14469	2.06659	1.98928	1.9126	1.83653	1.76108	1.68624	1.61203	1.53844	1.46547	1.39327	1.32153	1.25056	1.18006	1.11033	1.04122	0.972719	0.904837	0.837571	0.771065	0.705031	0.639614	0.574952	0.510903	0.447469	0.384513	0.322307	0.260848	0.199869	0.139503	0.0797514	0.0207405	-0.037785	-0.0955723	-0.152748	-0.209313	-0.265267	-0.32061	-0.21547	-0.175592	-0.298203	-0.522849	-0.498294	-0.627902	-0.840211	-0.954593	-1.08913
899	-1.05179	-0.963376	-0.877368	-0.79396	-0.713324	-0.635277	-0.559819	-0.486951	-0.416671	-0.348982	-0.283881	-0.22137	-0.161575	-0.104237	-0.0496028	0.00256207	0.0520338	0.0989273	0.143243	0.18498	0.224139	0.260643	0.294651	0.326081	0.354873	0.381098	0.404756	0.42589	0.444408	0.460328	0.473717	0.484539	0.492795	0.498473	0.5016	0.502161	0.500166	0.495615	0.488508	0.478845	0.890334	0.761437	1.04426	0.78303	0.661831	0.363002	-0.00370441	0.0556803	-0.151832
900	2.10625	2.03042	1.95602	1.88323	1.81219	1.74275	1.67491	1.60866	1.54401	1.48096	1.4195	1.35964	1.3015	1.24483	1.18987	1.13639	1.08462	1.03443	0.985838	0.938834	0.893418	0.849686	0.807447	0.766798	0.727821	0.690427	0.654616	0.620316	0.587674	0.556681	0.527201	0.499305	0.472992	0.448313	0.425162	0.403639	0.383692	0.365321	0.348527	0.333308	0.204923	0.273419	0.274427	0.223843	0.298689	0.36382	0.216381	0.151856	-0.0382623
[truncated: 915 more columns]
