# Supplementary material for: Indocyanine green excitation-emission matrix characterization: excitation-dependent emission shifts and application-specific spectra
Source: bioRxiv. 2025 Nov 10:2025.08.12.667954. Originally published 2025 Aug 13. Preprint. [Version 2] doi: 10.1101/2025.08.12.667954 (PMC12363896; doi:10.1101/2025.08.12.667954)
Supplement: Supplement 3 [file media-3.zip]

Archive with 27 entries (24 files):
- loess/__init__.py
- loess/__pycache__/
- loess/__pycache__/__init__.cpython-311.pyc
- loess/__pycache__/loess_1d.cpython-311.pyc
- loess/__pycache__/loess_1d_modified.cpython-311.pyc
- loess/__pycache__/loess_2d.cpython-311.pyc
- loess/CHANGELOG.rst
- loess/examples/
- loess/examples/__init__.py
- loess/examples/__pycache__/
- loess/examples/__pycache__/__init__.cpython-311.pyc
- loess/examples/__pycache__/loess_1d_example.cpython-311.pyc
- loess/examples/__pycache__/loess_2d_example.cpython-311.pyc
- loess/examples/loess_1d_example.py
- loess/examples/loess_2d_example.py
- loess/LICENSE.txt
- loess/loess_1d.py
- loess/loess_1d_modified.py
- loess/loess_2d.py
- loess/README.rst
- loess-2.1.2.dist-info/INSTALLER
- loess-2.1.2.dist-info/METADATA
- loess-2.1.2.dist-info/RECORD
- loess-2.1.2.dist-info/REQUESTED
- loess-2.1.2.dist-info/top_level.txt
- loess-2.1.2.dist-info/WHEEL
- loess-2.1.2.dist-info/zip-safe
