# Supplementary material for: Indocyanine green excitation-emission matrix characterization: excitation-dependent emission shifts and application-specific spectra
Source: bioRxiv. 2025 Nov 10:2025.08.12.667954. Originally published 2025 Aug 13. Preprint. [Version 2] doi: 10.1101/2025.08.12.667954 (PMC12363896; doi:10.1101/2025.08.12.667954)
Supplement: Supplement 3 [file media-3.zip › loess/__init__.py]

__version__ = "2.1.2"
